# Supplementary material for: Alternative Approaches for Assessing Cassava Brown Streak Root Necrosis to Guide Resistance Breeding and Selection
Source: Front Plant Sci. 2019 Nov 14;10:1461. doi: 10.3389/fpls.2019.01461 (PMC6872967; doi:10.3389/fpls.2019.01461)
Supplement: Supplementary file 1 [file DataSheet_1.xls]

## Sheet: CBSD Root Necrosis Assessment
Site	Year	Clone	Block	Range	Root weight	DMC	RootNo	CBSDRi	CBSDRs	CBSD-Harmonic	Score_1	Score_2	Score_3	Score_4	Score_5	CBSD-proportion	CBSD-standardized
NaCRRI	2015a	UG120303	1	1	0.822	39.6284	18	0	1	1	18	0	0	0	0	1	3.02899
NaCRRI	2015a	UG130121	5	1	0.12	59.2288	5	100	3	2.72727	0	2	0	1	2	-1.36	-0.73773
NaCRRI	2015a	UG110016	1	2	0.553125	31.1196	9	100	5	5	0	0	0	0	7	-1.75	-0.0866735
NaCRRI	2015a	UG130100	3	2	0.849167	38.5093	11	27.2727	1.54545	1.21101	8	1	2	1	0	-1.35455	-0.153767
NaCRRI	2015a	UG110016	4	2	0.328571	21.5331	9	100	4.88889	4.86486	0	0	0	0	5	-1.25	0.0902333
NaCRRI	2015a	UG110036	5	2	0.28	54.6758	6	66.6667	2	1.6	2	3	0	1	0	-0.616667	-0.623013
NaCRRI	2015a	UG130005	6	2	0.4875	37.2075	13	30.7692	1.76923	1.26418	9	1	0	1	1	-0.126923	0.938544
NaCRRI	2015a	UG12022	1	3	0.8275	37.7126	12	33.3333	1.33333	1.2	8	3	0	1	0	-0.0583333	0.209149
NaCRRI	2015a	UG110015	3	4	0.765625	34.7485	10	10	1.1	1.05263	9	1	0	0	0	0.81	1.44117
NaCRRI	2015a	UG110015	5	4	0.46	39.0556	8	25	1.5	1.2	6	1	0	0	0	0.6375	1.02509
NaCRRI	2015a	UG120044	1	5	1.3675	33.0992	8	0	1	1	8	0	0	0	0	1	1.64205
NaCRRI	2015a	UG120195	3	5	0.181429	34.4954	5	80	3.4	2.32558	1	1	0	2	1	-1.23	-0.585174
NaCRRI	2015a	UG120095	1	6	0.9466	35.315	38	28.9474	1.36842	1.1875	27	8	3	0	0	-1.72895	-0.00249585
NaCRRI	2015a	UG120186	3	6	0.4475	39.5794	5	0	1	1	5	0	0	0	2	0.5	1.04906
NaCRRI	2015a	UG130013	4	6	0.005	39.8311	1	0	1	1	2	0	0	0	0	2	0.809888
NaCRRI	2015a	UG120261	1	7	0.189167	26.0415	5	40	1.8	1.36364	3	1	1	0	1	-0.58	-0.000485078
NaCRRI	2015a	UG120106	5	7	1.1375	39.3255	16	31.25	1.3125	1.18519	11	5	0	0	1	0.15625	0.271791
NaCRRI	2015a	UG120182	3	8	0.167	38.9143	7	0	1	1	7	0	0	0	0	1	1.50336
NaCRRI	2015a	UG110008	4	8	0.595714	23.9541	16	100	4.5625	4.42396	0	0	2	2	8	-4.5	-2.04554
NaCRRI	2015a	UG130039	1	9	0.295833	43.5236	6	100	2.66667	2.57143	0	2	2	0	0	-1.8	-1.18873
NaCRRI	2015a	UG120040	4	9	0.9	33.8446	10	40	1.5	1.2766	6	3	1	1	0	-0.92	-0.589274
NaCRRI	2015a	UG120210	5	9	0.54	42.6833	3	33.3333	1.33333	1.2	2	1	1	0	0	-0.383333	-0.0507254
NaCRRI	2015a	UG120296	5	10	0.4	47.441	5	100	2.8	2.5	0	3	0	1	2	-1.54	-1.07731
NaCRRI	2015a	UG120247	1	11	0.490714	38.7142	22	36.3636	1.45455	1.24528	14	6	2	0	0	-1.10909	-0.605324
NaCRRI	2015a	UG120135	2	11	0.175	38.9143	3	100	2.66667	2.4	0	2	2	0	0	-2.1	-1.18873
NaCRRI	2015a	UG120252	4	11	0.571429	48.4706	16	56.25	1.75	1.45455	7	6	3	0	0	-2.15	-2.09722
NaCRRI	2015a	UG130115	6	11	1.9	44.2353	5	60	2.8	1.79641	2	0	2	0	2	-1.6	-0.409091
NaCRRI	2015a	UG120279	1	12	0.118	53.1644	6	0	1	1	6	0	0	0	0	1	1.36466
NaCRRI	2015a	UG120286	4	12	0.36	42.0398	4	0	1	1	4	0	0	1	0	0.5	0.673107
NaCRRI	2015a	UG110015	6	12	1.14	36.5701	8	12.5	1.125	1.06667	7	1	0	0	0	0.7625	1.16378
NaCRRI	2015a	UG120020	1	13	0.175833	65.0077	9	55.5556	2.77778	1.68224	4	1	0	1	2	-0.655556	0.156622
NaCRRI	2015a	UG120198	2	13	0.9075	44.9537	26	0	1	1	26	0	0	0	0	1	4.13854
NaCRRI	2015a	UG130075	3	13	1.2175	41.9703	12	16.6667	1.16667	1.09091	10	2	0	0	0	0.683333	1.24028
NaCRRI	2015a	UG120193	5	13	1.18889	44.1697	28	14.2857	1.21429	1.09091	24	2	2	1	0	-1.20714	1.72575
NaCRRI	2015a	UG120031	1	14	0.7325	35.8305	14	0	1	1	14	0	0	0	0	1	2.47421
NaCRRI	2015a	UG110008	2	15	1.15125	28.3011	18	100	4.44444	4.28571	0	0	3	4	8	-6.25	-3.39491
NaCRRI	2015a	UG120212	3	15	0.84	52.723	8	75	2	1.71429	2	4	2	0	0	-1.7	-1.59049
NaCRRI	2015a	UG110014	1	16	0.423	47.7571	7	71.4286	2	1.64706	2	4	0	0	1	-0.478571	-0.636875
NaCRRI	2015a	UG120132	3	16	2.2275	36.3049	25	72	2.12	1.71038	7	11	5	1	0	-4.366	-5.25134
NaCRRI	2015a	UG130004	6	16	1.7	36.8106	11	0	1	1	11	0	0	0	0	1	2.05813
NaCRRI	2015a	UG130082	1	17	0.833333	44.0931	16	18.75	1.25	1.11628	13	2	2	0	0	-0.8	0.614292
NaCRRI	2015a	UG110008	5	17	0.414286	30.9574	9	100	4.55556	4.42623	0	0	1	0	4	-1.75	-0.342349
NaCRRI	2015a	UG110029	2	18	0.249375	63.5844	7	14.2857	1.14286	1.07692	6	0	0	0	0	0.857143	1.36466
NaCRRI	2015a	UG120133	4	18	2.15	34.707	6	0	1	1	6	0	0	0	0	1	1.36466
NaCRRI	2015a	UG130029	5	18	0.06	21.5269	1	100	2	2	1	0	0	0	0	1	0.671194
NaCRRI	2015a	UG110015	2	19	1.14143	41.214	23	26.087	1.3913	1.17447	17	4	1	1	0	-0.667391	0.59678
NaCRRI	2015a	UG120199	5	19	0.216667	42.6833	6	83.3333	4.16667	2.92683	1	0	0	1	2	-0.833333	0.0801187
NaCRRI	2015a	UG120071	5	19	2.72857	39.0812	28	3.57143	1.03571	1.01818	27	1	0	0	0	0.932143	3.93765
NaCRRI	2015a	UG110017	1	19	1.21	40.8903	4	0	1	1	4	0	0	1	0	0.5	0.673107
NaCRRI	2015a	UG130015	2	20	0.836667	45.1376	12	25	1.75	1.22658	9	0	2	1	1	-1.5	0.23605
NaCRRI	2015a	UG130038	3	20	3.5	38.5294	11	36.3636	2.18182	1.28042	7	2	0	1	0	-0.0272727	0.410033
NaCRRI	2015a	UG120064	5	20	1.8	55.875	4	0	1	1	4	0	0	1	0	0.5	0.673107
NaCRRI	2015a	UG130014	3	21	3.03333	38.4955	18	0	1	1	18	0	0	0	0	1	3.02899
NaCRRI	2015a	UG120162	5	21	0.477778	37.584	10	40	2.3	1.40845	6	1	0	1	2	-0.49	0.43401
NaCRRI	2015a	UG120264	5	21	0.94	38.1018	15	40	1.4	1.25	9	5	0	0	0	0.3	0.0828567
NaCRRI	2015a	UG120288	2	22	5.36	42.6833	7	85.7143	3.14286	2.41379	1	0	2	0	1	-1.60714	-0.459331
NaCRRI	2015a	UG120183	5	22	0.285714	47.3392	17	5.88235	1.05882	1.0303	16	1	0	0	0	0.888235	2.41202
NaCRRI	2015a	UG110008	5	22	0.83	21.097	27	96.2963	4.33333	3.77622	1	1	3	5	14	-8.2463	-4.54068
NaCRRI	2015a	UG110016	5	23	0.3	23.5858	2	100	5	5	0	2	0	0	2	-1.4	-0.323561
NaCRRI	2015a	UG120277	2	24	0.876429	31.7439	23	100	4.78261	4.74227	0	0	0	5	15	-6.25	-2.86514
NaCRRI	2015a	UG120127	5	24	2.2	40.1534	26	3.84615	1.03846	1.01961	25	1	0	0	0	0.926923	3.66027
NaCRRI	2015a	UG120271	2	26	0.185	31.8196	6	100	5	5	0	0	0	0	4	-1	0.178687
NaCRRI	2015a	UG120291	5	26	0.766667	33.1972	7	100	3.42857	2.91667	0	3	0	2	1	-1.63571	-1.40302
NaCRRI	2015a	UG130016	2	28	0.7675	50.1117	7	28.5714	1.42857	1.2	5	2	1	0	1	-0.542857	-0.0626751
NaCRRI	2015a	UG120137	1	29	1.26444	39.1517	27	51.8519	1.62963	1.37872	13	11	1	1	0	-1.13519	-2.33504
NaCRRI	2015a	UG130123	5	29	1.05	43.6208	22	0	1	1	22	0	0	0	0	1	3.58376
NaCRRI	2015a	UG130089	2	30	1.09833	42.1337	21	4.7619	1.04762	1.02439	20	1	0	0	0	0.909524	2.9668
NaCRRI	2015a	UG120178	3	30	0.081875	68.2016	9	22.2222	1.22222	1.125	7	3	0	0	0	0.477778	0.484624
NaCRRI	2015a	UG120092	5	30	1.9375	33.8889	24	83.3333	2.875	2.14286	4	8	3	1	6	-4.38333	-4.13734
NaCRRI	2015a	UG130102	1	31	0.4	62.5723	8	0	1	1	8	0	0	0	0	1	1.64205
NaCRRI	2015a	UG120079	2	31	0.91875	38.3884	15	80	3.46667	2.43243	3	1	2	2	3	-3.11	-1.52676
NaCRRI	2015a	UG120194	3	31	0.951667	38.6059	12	0	1	1	12	0	0	0	0	1	2.19683
NaCRRI	2015a	UG120063	4	31	0.296667	55.875	5	0	1	1	5	0	0	0	2	0.5	1.04906
NaCRRI	2015a	UG120303	1	32	3.2125	40.1045	15	26.6667	1.53333	1.19681	11	1	1	1	1	-0.826667	0.694896
NaCRRI	2015a	UG120086	3	32	2.18667	41.5424	11	27.2727	1.27273	1.15789	8	3	1	0	0	-0.268182	0.102282
NaCRRI	2015a	UG120172	5	32	2.75714	37.4067	19	94.7368	3.52632	2.90816	1	4	4	4	4	-6.13684	-4.78175
NaCRRI	2015a	UG130008	5	32	2.75714	28.8524	30	46.6667	1.53333	1.32353	16	12	2	0	0	-1.32667	-2.3654
NaCRRI	2015a	UG130078	3	33	1.26375	38.0445	38	55.2632	2.15789	1.54997	17	7	8	3	3	-7.96842	-5.1629
NaCRRI	2015a	UG120182	6	33	1	21.7586	3	0	1	1	3	0	1	0	0	0.25	0.427546
Serere	2015a	UG120170	1	1	4.11	34.82	69	40.5797	1.44928	1.26606	41	25	3	0	0	0.235507	-3.82493
Serere	2015a	UG120170	2	1	4.63	30.44	57	56.1404	2.10526	1.53089	25	15	10	0	7	0.0394737	-8.37652
Serere	2015a	UG120072	4	1	3.89	33.01	73	2.73973	1.0274	1.01389	71	2	0	0	0	0.947945	3.69053
Serere	2015a	UG110016	5	1	2.1	23.18	37	97.2973	4.64865	4.24474	1	0	2	5	29	-0.277027	-2.72817
Serere	2015a	UG120215	1	2	0.15	25.89	6	100	5	5	0	0	0	0	6	-0.25	0.421143
Serere	2015a	UG120202	2	2	0.52	26.24	11	100	4.09091	3.72881	0	1	3	1	6	-0.468182	-2.21464
Serere	2015a	UG120264	3	2	1.33	32.39	16	68.75	2	1.64103	5	7	3	1	0	-0.253125	-2.81014
Serere	2015a	UG110015	4	2	1.86	28.88	60	58.3333	2.31667	1.59858	25	15	7	2	11	0.0416667	-6.67064
Serere	2015a	UG130123	5	2	1.55	33.49	12	8.33333	1.16667	1.05882	11	0	1	0	0	0.854167	0.360639
Serere	2015a	UG120221	1	3	3.89	24.45	70	94.2857	4.28571	3.62381	4	1	8	15	42	-0.298571	-9.78712
Serere	2015a	UG110016	2	3	2.14	22.52	36	100	4.69444	4.60554	0	0	2	7	27	-0.326389	-3.16503
Serere	2015a	UG120071	3	3	4	29.87	70	5.71429	1.07143	1.03194	66	3	1	0	0	0.893571	2.53228
Serere	2015a	UG120286	4	3	1.67	19.67	27	92.5926	3.37037	2.66447	2	8	4	4	9	-0.461111	-4.76542
Serere	2015a	UG120268	5	3	2.43	23.54	30	83.3333	3.2	2.38095	5	4	9	4	8	-0.311667	-7.68131
Serere	2015a	UG120267	6	3	2.49	27.18	24	50	2.125	1.48607	12	4	3	3	2	0.172917	-2.46576
Serere	2015a	UG120079	1	4	1.05	27.77	21	52.381	2.52381	1.61332	10	1	2	5	3	0.207143	-1.78209
Serere	2015a	UG120001	3	4	3.38	29.39	70	0	1	1	70	0	0	0	0	1	3.9733
Serere	2015a	UG130010	4	4	4.05	33.47	59	0	1	1	59	0	0	0	0	1	3.43958
Serere	2015a	UG130085	5	4	2.96	29.25	23	13.0435	1.43478	1.11111	20	0	0	2	1	0.815217	1.08108
Serere	2015a	UG120306	6	4	3.74	27.65	10	90	3.8	2.98507	1	1	0	5	3	-0.315	-0.718766
Serere	2015a	UG130013	2	5	1.15	26.94	16	75	2.125	1.73913	4	8	3	0	1	-0.35625	-2.83013
Serere	2015a	UG110017	3	5	8.57	33.4	32	6.25	1.125	1.04348	30	0	2	0	0	0.890625	0.532512
Serere	2015a	UG120227	4	5	3.69	30.01	73	16.4384	1.38356	1.11935	61	5	2	1	4	0.732877	0.884402
Serere	2015a	UG120160	5	5	0.9	26.68	7	0	1	1	7	0	0	0	0	1	0.916561
Serere	2015a	UG120191	1	6	3.61	32.98	10	0	1	1	10	0	0	0	0	1	1.06212
Serere	2015a	UG120136	2	6	5.57	27.49	41	0	1	1	41	0	0	0	0	1	2.56623
Serere	2015a	UG120257	3	6	1.43	29.65	15	40	1.86667	1.35952	9	1	4	0	1	0.323333	-2.17801
Serere	2015a	UG130007	4	6	3.04	31.87	65	4.61538	1.18462	1.03834	62	0	0	0	3	0.942308	3.50725
Serere	2015a	UG120064	5	6	0.7	29.87	12	8.33333	1.08333	1.04348	11	1	0	0	0	0.841667	0.944993
Serere	2015a	UG130078	6	6	2.93	23.54	24	45.8333	1.79167	1.38462	13	5	4	2	0	0.1875	-3.06082
Serere	2015a	UG110017	2	7	5.5	32.48	77	0	1	1	77	0	0	0	0	1	4.31294
Serere	2015a	UG130102	3	7	1.7	35.45	21	28.5714	1.33333	1.17757	15	5	1	0	0	0.464286	-0.273513
Serere	2015a	UG110008	4	7	0.62	22.07	11	90.9091	4.18182	3.31658	1	0	2	1	7	-0.25	-1.27644
Serere	2015a	UG120040	5	7	3	27.55	13	15.3846	1.23077	1.09859	11	1	1	0	0	0.719231	0.194993
Serere	2015a	UG120089	1	8	4.88	27.85	83	25.3012	1.3012	1.15411	62	18	2	1	0	0.527711	-1.11662
Serere	2015a	UG130001	2	8	1.2	31.96	42	42.8571	1.66667	1.32982	24	11	4	3	0	0.228571	-3.74112
Serere	2015a	UG130098	3	8	0.62	30.07	2	0	1	1	2	0	0	0	0	1	0.673963
Serere	2015a	UG120292	4	8	1.49	26.55	24	87.5	4.25	3.18584	3	0	1	4	16	-0.15625	-1.32347
Serere	2015a	UG120174	6	8	8.2	30.33	48	35.4167	1.41667	1.23077	31	14	3	0	0	0.336458	-2.48801
Serere	2015a	UG130008	1	9	1.55	34.14	51	11.7647	1.11765	1.0625	45	6	0	0	0	0.776471	1.76643
Serere	2015a	UG120193	2	9	4	37.5	64	12.5	1.125	1.06667	56	8	0	0	0	0.7625	1.96885
Serere	2015a	UG120133	4	9	2.7	26.64	11	18.1818	1.18182	1.1	9	2	0	0	0	0.654545	0.682308
Serere	2015a	UG110030	5	9	1.58	30.76	15	33.3333	1.86667	1.29683	10	1	2	0	2	0.473333	-0.655453
Serere	2015a	UG110033	6	9	1.5	42.61	26	7.69231	1.07692	1.04	24	2	0	0	0	0.853846	1.4101
Serere	2015a	UG110015	1	10	4.22	33.7	73	36.9863	1.67123	1.28597	46	15	5	4	3	0.356164	-4.38429
Serere	2015a	UG120146	2	10	1.42	27.66	25	92	2.84	2.45902	2	6	11	6	0	-0.586	-9.89072
Serere	2015a	UG130068	3	10	0.53	36.5	6	16.6667	1.16667	1.09091	5	1	0	0	0	0.683333	0.653875
Serere	2015a	UG120294	4	10	1.93	28.41	42	28.5714	1.71429	1.23955	30	3	4	1	4	0.542857	-1.78841
Serere	2015a	UG120187	5	10	1.5	31.22	20	15	1.25	1.10092	17	1	2	0	0	0.73	-0.263889
Serere	2015a	UG130097	6	10	0.15	22.47	7	100	4.28571	4.07767	0	0	2	1	4	-0.428571	-1.24706
Serere	2015a	UG130016	2	11	2.5	32.33	50	4	1.14	1.03199	48	0	0	1	1	0.945	2.65977
Serere	2015a	UG110017	4	11	8.75	30.69	43	9.30233	1.13953	1.05738	39	2	2	0	0	0.830233	0.637897
Serere	2015a	UG110015	5	11	3.89	30.75	25	76	2.52	1.94301	6	6	8	4	1	-0.306	-7.03234
Serere	2015a	UG110016	6	11	3.89	24.31	48	97.9167	4.64583	4.27935	1	0	5	3	39	-0.291667	-4.79753
Serere	2015a	UG120198	1	12	6.71	36.21	50	8	1.08	1.04167	46	4	0	0	0	0.848	2.14624
Serere	2015a	UG120221	2	12	5.71	22.3	64	87.5	3.5625	2.61759	8	13	9	3	31	-0.307812	-9.40359
Serere	2015a	UG120092	4	12	6.25	27.21	13	0	1	1	13	0	0	0	0	1	1.20768
Serere	2015a	UG120291	5	12	2.4	25.89	3	100	3.33333	3.27273	0	0	2	1	0	-0.666667	-1.14321
Serere	2015a	UG120252	1	13	2.83	35.71	63	46.0317	2.06349	1.4248	34	12	5	3	9	0.249206	-4.40524
Serere	2015a	UG110014	2	13	0.27	37.41	7	0	1	1	7	0	0	0	0	1	0.916561
Serere	2015a	UG120251	3	13	3.5	30.07	41	82.9268	3.41463	2.46493	7	5	7	8	14	-0.25	-7.28623
Serere	2015a	UG130014	4	13	3.78	30.69	20	0	1	1	20	0	0	0	0	1	1.54732
Serere	2015a	UG120137	6	13	4	28.61	53	64.1509	1.79245	1.52008	19	28	5	0	1	-0.192453	-6.91526
Serere	2015a	UG110008	1	14	3.14	22.16	81	95.0617	4.33333	3.65414	4	4	8	10	55	-0.300617	-9.52092
Serere	2015a	UG110023	2	14	1.59	33.11	34	5.88235	1.11765	1.03817	32	1	0	1	0	0.9	1.74377
Serere	2015a	UG120210	3	14	3.71	32.65	28	28.5714	1.28571	1.16667	20	8	0	0	0	0.457143	0.222147
Serere	2015a	UG130057	4	14	2.46	25.13	28	28.5714	1.64286	1.22717	20	3	2	1	2	0.528571	-0.721684
Serere	2015a	UG120022	6	14	3.3	36.73	57	7.01754	1.07018	1.03636	53	4	0	0	0	0.866667	2.48588
Serere	2015a	UG120106	1	15	4.88	32.9	77	6.49351	1.06494	1.03356	72	5	0	0	0	0.876623	3.24211
Serere	2015a	UG130097	2	15	1.54	25.55	12	100	3.25	2.95082	0	3	5	2	2	-0.6625	-4.16221
Serere	2015a	UG110015	3	15	4	30.75	57	80.7018	2.63158	2.07524	11	13	23	6	4	-0.385088	-19.7174
Serere	2015a	UG130033	4	15	6.67	23.52	24	0	1	1	24	0	0	0	0	1	1.74139
Serere	2015a	UG130075	5	15	2.4	34.55	26	34.6154	1.69231	1.28184	17	3	4	1	1	0.405769	-2.34128
Serere	2015a	UG130006	1	16	2.33	34.11	89	0	1	1	89	0	0	0	0	1	4.89517
Serere	2015a	UG120048	2	16	0.63	18.26	14	7.14286	1.07143	1.03704	13	1	0	0	0	0.864286	1.04203
Serere	2015a	UG120162	3	16	1.31	26.6	16	100	4.5625	4.42396	0	0	2	3	11	-0.359375	-1.86908
Serere	2015a	UG130029	4	16	0.68	27.3	11	36.3636	1.54545	1.25714	7	3	0	1	0	0.345455	0.199488
Serere	2015a	UG110008	5	16	0.73	16.3	14	100	4.92857	4.91228	0	0	0	1	13	-0.267857	0.0192643
Serere	2015a	UG120135	6	16	2.92	30.47	11	18.1818	1.27273	1.11864	9	1	1	0	0	0.668182	0.097954
Serere	2015a	UG120004	1	17	2.32	37.04	47	23.4043	1.48936	1.17549	36	4	4	1	2	0.604255	-1.61102
Serere	2015a	UG120180	2	17	1.39	34.87	29	0	1	1	29	0	0	0	0	1	1.98399
Serere	2015a	UG120132	3	17	3.11	29.69	64	42.1875	1.67188	1.3301	37	14	11	1	1	0.240625	-8.44299
Serere	2015a	UG110014	4	17	0.11	16.3	2	100	4.5	4.44444	0	0	0	1	1	-0.375	0.330826
Serere	2015a	UG110008	6	17	0.72	19.42	8	100	4.125	3.90244	0	0	3	1	4	-0.46875	-1.99706
Serere	2015a	UG120201	1	18	2.26	24.45	25	96	3.24	2.77778	1	6	9	4	5	-0.576	-8.12879
Serere	2015a	UG110008	2	18	2.21	22.55	36	91.6667	4.05556	3.15789	3	4	3	4	22	-0.2875	-3.64184
Serere	2015a	UG120017	3	18	0.5	24.63	4	50	2.25	1.48148	2	1	0	0	1	0.2125	0.482353
Serere	2015a	UG120110	4	18	5.17	31.38	34	58.8235	1.88235	1.50332	14	13	5	1	1	-0.0647059	-4.8933
Serere	2015a	UG120296	5	18	1.77	28.84	21	71.4286	2.57143	1.89759	6	3	8	2	2	-0.2	-6.12109
Serere	2015a	UG110037	6	18	2.15	32.45	36	22.2222	1.27778	1.13684	28	6	2	0	0	0.586111	-0.558404
Serere	2015a	UG110017	1	19	6.63	29.24	91	12.0879	1.1978	1.07544	80	7	2	1	1	0.785165	1.55287
Serere	2015a	UG130089	2	19	1.18	29.54	29	3.44828	1.03448	1.01754	28	1	0	0	0	0.934483	1.76983
Serere	2015a	UG120199	3	19	1	31.31	12	33.3333	1.33333	1.2	8	4	0	0	0	0.366667	0.302496
Serere	2015a	UG130018	5	19	3	32.5	47	31.9149	1.38298	1.20256	32	13	1	1	0	0.405319	-0.993983
Serere	2015a	UG120095	6	19	1.85	31.7	56	28.5714	1.32143	1.17483	40	14	2	0	0	0.4625	-1.30134
Serere	2015a	UG110022	1	20	1.73	28.85	7	0	1	1	7	0	0	0	0	1	0.916561
Serere	2015a	UG120183	2	20	0.79	31.25	15	6.66667	1.06667	1.03448	14	1	0	0	0	0.873333	1.09055
Serere	2015a	UG110016	3	20	2.15	21.69	46	100	4.91304	4.89362	0	0	0	4	42	-0.271739	-1.39408
Serere	2015a	UG120154	4	20	1.36	25.16	19	78.9474	2.15789	1.8038	4	10	4	0	1	-0.434211	-3.91142
Serere	2015a	UG120046	5	20	2.75	31.82	7	14.2857	1.14286	1.07692	6	1	0	0	0	0.728571	0.702395
Serere	2015a	UG110017	6	20	3	28.79	55	38.1818	1.45455	1.25237	34	18	2	1	0	0.287273	-2.47517
Serere	2015a	UG120212	1	21	0.96	18.85	28	100	4.64286	4.56522	0	0	1	8	19	-0.339286	-2.42746
Serere	2015a	UG120201	2	21	0.2	28.87	36	100	4.5	4.17795	0	3	2	5	26	-0.366667	-3.19574
Serere	2015a	UG130121	3	21	2.7	33.28	28	0	1	1	28	0	0	0	0	1	1.93547
Serere	2015a	UG120031	5	21	1.03	29.94	6	0	1	1	6	0	0	0	0	1	0.868041
Serere	2015a	UG130002	6	21	1.46	32.75	20	20	1.3	1.13208	16	2	2	0	0	0.635	-0.478055
Serere	2015a	UG120063	1	22	0.41	26.68	8	0	1	1	8	0	0	0	0	1	0.965081
Serere	2015a	UG110015	2	22	1.7	30.33	44	50	1.77273	1.40276	22	14	5	2	1	0.1	-4.89092
Serere	2015a	UG130083	3	22	3.32	30.82	43	0	1	1	43	0	0	0	0	1	2.66327
Serere	2015a	UG120050	4	22	2.08	24.63	30	80	3.76667	2.48963	6	4	0	1	19	-0.095	-0.507983
Serere	2015a	UG110017	5	22	2.75	30.39	20	5	1.1	1.03448	19	0	1	0	0	0.9125	0.748797
Serere	2015a	UG120113	1	23	3.07	29.8	56	32.1429	1.53571	1.23122	38	11	4	1	2	0.430357	-2.6735
Serere	2015a	UG120109	2	23	2.04	26.08	36	27.7778	1.44444	1.19668	26	5	4	1	0	0.5	-2.20993
Serere	2015a	UG110008	3	23	0.45	19.84	6	100	4.33333	4.09091	0	0	2	0	4	-0.416667	-1.02693
Serere	2015a	UG130068	4	23	0.73	32.28	7	42.8571	2	1.39073	4	1	1	0	1	0.3	-0.170608
Serere	2015a	UG120022	5	23	1.78	32.52	14	7.14286	1.07143	1.03704	13	1	0	0	0	0.864286	1.04203
Serere	2015a	UG120189	1	24	1	37.21	37	13.5135	1.35135	1.10228	32	1	2	0	2	0.786486	0.411979
Serere	2015a	UG120156	3	24	3	33.16	46	0	1	1	46	0	0	0	0	1	2.80883
Serere	2015a	UG110016	4	24	0.84	24.63	16	87.5	4.0625	3	2	1	1	2	10	-0.196875	-0.941587
Serere	2015a	UG120086	5	24	0.71	31.04	5	20	1.4	1.15385	4	0	1	0	0	0.65	0.021002
Serere	2015a	UG130115	1	25	2.25	29.67	27	0	1	1	27	0	0	0	0	1	1.88695
Serere	2015a	UG130004	3	25	2.86	34.36	53	0	1	1	53	0	0	0	0	1	3.14846
Serere	2015a	UG130008	4	25	2.43	35.73	46	36.9565	1.3913	1.23214	29	16	1	0	0	0.301087	-1.41635
Serere	2015a	UG110016	1	26	3.75	29.22	69	59.4203	3	1.78834	28	7	1	3	30	0.173188	-1.41336
Serere	2015a	UG120099	3	26	0.83	31.07	14	28.5714	1.42857	1.2	10	2	2	0	0	0.478571	-0.769173
Serere	2015a	UG120024	4	26	0.52	36.09	12	0	1	1	12	0	0	0	0	1	1.15916
Serere	2015a	UG110014	5	26	1.56	29.96	18	77.7778	3.5	2.39468	4	0	5	1	8	-0.125	-3.40684
Ngetta	2015a	UG130033	1	1	2.545	27.0932	14	0	1	1	14	0	0	0	0	1	1.36973
Ngetta	2015a	UG120286	2	1	0.24	16.3	3	100	3.66667	3.15789	0	1	0	1	1	-0.55	-0.0662851
Ngetta	2015a	UG110014	3	1	0.214286	16.3	8	87.5	3.875	2.94479	1	0	2	1	4	-0.25	-0.481511
Ngetta	2015a	UG120178	4	1	1.135	34.7427	3	33.3333	1.33333	1.2	2	1	0	0	0	0.366667	0.318397
Ngetta	2015a	UG110018	6	1	12.8333	27.6071	43	13.9535	1.25581	1.09229	37	3	2	0	1	0.756977	1.1959
Ngetta	2015a	UG120109	3	2	7.33333	22.7466	60	0	1	1	60	0	0	0	0	1	4.22386
Ngetta	2015a	UG120257	4	2	0.966667	33.8889	9	33.3333	1.55556	1.25581	6	1	2	0	0	0.4	-0.0622463
Ngetta	2015a	UG120220	5	2	2.5	35.5801	19	42.1053	1.57895	1.31034	11	5	3	0	0	0.223684	-1.29353
Ngetta	2015a	UG120095	6	2	2.5	34.4187	28	3.57143	1.07143	1.02439	27	0	1	0	0	0.9375	1.86192
Ngetta	2015a	UG110008	1	3	3.128	21.3892	30	86.6667	3.7	2.80811	4	0	10	3	13	-0.275	-3.69404
Ngetta	2015a	UG130029	2	3	0.78	16.3	3	66.6667	1.66667	1.5	1	2	0	0	0	-0.266667	-0.0504234
Ngetta	2015a	UG120006	6	3	2.35714	32.6502	31	0	1	1	31	0	0	0	0	1	2.42451
Ngetta	2015a	UG130084	1	4	6.055	33.8889	14	14.2857	1.35714	1.10236	12	1	0	0	1	0.775	0.887121
Ngetta	2015a	UG130038	2	4	5.14	28.2151	22	40.9091	1.90909	1.36929	13	2	5	0	2	0.315909	-0.981418
Ngetta	2015a	UG120198	3	4	3.0425	33.4017	30	50	1.86667	1.44	15	6	7	2	0	0.111667	-3.02747
Ngetta	2015a	UG120024	4	4	0.916667	39.1393	12	8.33333	1.08333	1.04348	11	1	0	0	0	0.841667	0.876814
Ngetta	2015a	UG110016	5	4	1.28571	26.1062	22	100	5	5	0	0	0	0	22	-0.25	-0.63718
Ngetta	2015a	UG120193	6	4	4.28571	34.3057	71	5.6338	1.05634	1.02899	67	4	0	0	0	0.892958	3.43109
Ngetta	2015a	UG110031	1	5	1.65	26.6489	14	28.5714	1.42857	1.2	10	2	2	0	0	0.478571	-0.120835
Ngetta	2015a	UG130001	2	5	7.045	28.7506	22	86.3636	2.5	2.08202	3	9	8	0	2	-0.527273	-4.69254
Ngetta	2015a	UG110028	4	5	1.95	33.8889	22	9.09091	1.09091	1.04762	20	2	0	0	0	0.827273	1.12846
Ngetta	2015a	UG120092	5	5	1.9375	35.0461	31	3.22581	1.03226	1.01639	30	1	0	0	0	0.93871	2.05569
Ngetta	2015a	UG120138	6	5	1.47143	32.9632	28	0	1	1	28	0	0	0	0	1	2.23838
Ngetta	2015a	UG110015	3	6	2.38	33.8889	30	33.3333	1.66667	1.26582	20	4	3	2	1	0.43	-0.897775
Ngetta	2015a	UG120131	4	6	0.266667	16.3	2	100	5	5	0	0	0	0	2	-0.25	0.397601
Ngetta	2015a	UG130010	5	6	5.71429	33.3323	42	23.8095	1.47619	1.17647	32	4	3	2	1	0.592857	-0.15322
Ngetta	2015a	UG120170	6	6	4.375	32.3693	30	0	1	1	30	0	0	0	0	1	2.36247
Ngetta	2015a	UG120157	3	7	3.32	31.2158	20	5	1.05	1.02564	19	1	0	0	0	0.905	1.37318
Ngetta	2015a	UG110025	4	7	0.833333	32.8663	7	0	1	1	7	0	0	0	0	1	0.935403
Ngetta	2015a	UG120136	5	7	3.8	27.0182	32	0	1	1	32	0	0	0	0	1	2.48656
Ngetta	2015a	UG110014	6	7	0.583333	24.6316	3	100	4.66667	4.61538	0	0	0	1	2	-0.333333	0.18875
Ngetta	2015a	UG130085	2	8	4.496	36.3662	30	46.6667	2.03333	1.42518	16	6	3	1	4	0.228333	-1.70588
Ngetta	2015a	UG120280	3	8	1.5	31.907	16	0	1	1	16	0	0	0	0	1	1.49382
Ngetta	2015a	UG110016	4	8	7.44	32.7792	57	10.5263	1.14035	1.06211	51	4	2	0	0	0.805263	1.80952
Ngetta	2015a	UG120216	5	8	3.42857	31.0747	44	25	1.29545	1.15284	33	9	2	0	0	0.531818	-0.84119
Ngetta	2015a	UG120212	6	8	1.66667	23.9597	9	77.7778	2.77778	1.95652	2	4	0	0	3	-0.261111	-0.757143
Ngetta	2015a	UG110008	2	9	3.02429	21.0729	30	100	4.7	4.60358	0	0	2	5	23	-0.325	-2.362
Ngetta	2015a	UG120086	3	9	4	33.4651	43	0	1	1	43	0	0	0	0	1	3.16907
Ngetta	2015a	UG130107	4	9	4.7	28.7157	36	11.1111	1.13889	1.06404	32	3	1	0	0	0.793056	1.25182
Ngetta	2015a	UG110018	5	9	7.375	30.4497	29	6.89655	1.10345	1.04192	27	1	1	0	0	0.874138	1.55514
Ngetta	2015a	UG120069	6	9	4.875	29.0276	25	36	1.52	1.24792	16	7	1	0	1	0.348	-1.01975
Ngetta	2015a	UG120001	2	10	3.3975	31.2036	19	5.26316	1.05263	1.02703	18	1	0	0	0	0.9	1.31114
Ngetta	2015a	UG130082	3	10	3.5	33.0612	32	0	1	1	32	0	0	0	0	1	2.48656
Ngetta	2015a	UG120227	4	10	0.8	42.6833	2	50	1.5	1.33333	1	1	0	0	0	0.05	0.256351
Ngetta	2015a	UG120089	5	10	5.33333	23.4955	50	4	1.1	1.02916	48	0	1	1	0	0.935	2.95604
Ngetta	2015a	UG120251	6	10	3	33.4248	55	29.0909	1.81818	1.25095	39	5	2	0	9	0.559091	0.292534
Ngetta	2015a	UG110022	2	11	1.74	23.229	21	100	4.47619	4.30034	0	0	4	3	14	-0.380952	-2.10748
Ngetta	2015a	UG110029	3	11	0.84	29.7011	9	0	1	1	9	0	0	0	0	1	1.0595
Ngetta	2015a	UG120180	4	11	7.07143	33.8889	26	3.84615	1.03846	1.01961	25	1	0	0	0	0.926923	1.74546
Ngetta	2015a	UG120137	6	11	3.25	26.8033	19	26.3158	1.63158	1.20763	14	2	1	0	2	0.576316	0.338286
Ngetta	2015a	UG110014	2	12	0.046	30.0652	1	0	1	1	1	0	0	0	0	1	0.563125
Ngetta	2015a	UG130100	3	12	0.85	24.6316	7	0	1	1	7	0	0	0	0	1	0.935403
Ngetta	2015a	UG130006	4	12	2.33333	33.8889	50	10	1.12	1.05634	45	4	1	0	0	0.813	1.75165
Ngetta	2015a	UG130048	5	12	0.3	27.6071	3	100	4.66667	4.61538	0	0	0	1	2	-0.333333	0.18875
Ngetta	2015a	UG120267	6	12	2.25714	27.9031	30	60	2.76667	1.7341	12	5	0	4	9	0.108333	-1.58929
Ngetta	2015a	UG110020	2	13	0.415	33.8889	6	50	2.16667	1.4876	3	1	1	0	1	0.183333	0.0142901
Ngetta	2015a	UG120184	4	13	2.2	31.3762	11	0	1	1	11	0	0	0	0	1	1.18359
Ngetta	2015a	UG120172	5	13	2.6	32.0895	15	80	2.46667	1.94805	3	6	3	2	1	-0.393333	-2.56611
Ngetta	2015a	UG110016	6	13	5	26.5602	14	100	4.5	4.2	0	1	1	2	10	-0.367857	-1.0552
Ngetta	2015a	UG110018	1	14	10.255	30.8337	39	2.5641	1.02564	1.01299	38	1	0	0	0	0.951282	2.55206
Ngetta	2015a	UG120126	2	14	5.52	31.79	11	0	1	1	11	0	0	0	0	1	1.18359
Ngetta	2015a	UG120247	3	14	4	30.4497	12	41.6667	1.5	1.28571	7	4	1	0	0	0.220833	-0.606108
Ngetta	2015a	UG130057	5	14	10.25	27.6071	38	65.7895	2.55263	1.80095	13	5	9	8	3	-0.0789474	-4.88194
Ngetta	2015a	UG130016	6	14	9.33333	30.7758	30	6.66667	1.06667	1.03448	28	2	0	0	0	0.873333	1.62483
Ngetta	2015a	UG120197	2	15	0.47	22.1902	2	0	1	1	2	0	0	0	0	1	0.625171
Ngetta	2015a	UG120032	3	15	3.7	32.8098	7	0	1	1	7	0	0	0	0	1	0.935403
Ngetta	2015a	UG130066	4	15	4.26667	29.238	17	47.0588	1.88235	1.40303	9	4	2	1	1	0.185294	-1.05702
Ngetta	2015a	UG110008	5	15	1.625	23.0521	17	94.1176	3.94118	3.37748	1	0	4	6	6	-0.382353	-2.25807
Ngetta	2015a	UG120293	6	15	1.9	26.6357	23	73.913	2.78261	1.95745	6	6	3	3	5	-0.191304	-2.79578
Ngetta	2015a	UG130098	2	16	4.5875	33.3623	33	15.1515	1.15152	1.08197	28	5	0	0	0	0.712121	0.704504
Ngetta	2015a	UG110016	3	16	6.66667	26.1709	35	100	4.77143	4.52586	0	2	1	0	32	-0.301429	-2.08253
Ngetta	2015a	UG120203	4	16	2.13333	24.6316	10	100	2.9	2.7027	0	3	6	0	1	-0.745	-2.35747
Ngetta	2015a	UG130123	5	16	1.875	31.956	10	0	1	1	10	0	0	0	0	1	1.12154
Ngetta	2015a	UG120036	6	16	2.8	34.3668	30	23.3333	1.4	1.15979	23	4	2	0	1	0.588333	0.0204792
Ngetta	2015a	UG130078	3	17	4.83333	29.9242	53	16.9811	1.30189	1.11501	44	4	4	0	1	0.700943	0.694623
Ngetta	2015a	UG130124	4	17	8.4	20.5402	5	40	1.4	1.25	3	2	0	0	0	0.24	0.0736692
Ngetta	2015a	UG110026	5	17	3.14286	33.491	29	0	1	1	29	0	0	0	0	1	2.30042
Ngetta	2015a	UG120154	6	17	1.16667	27.6071	11	100	3.36364	3.18841	0	1	6	3	1	-0.65	-2.37047
Ngetta	2015a	UG120174	1	18	4.0175	35.8652	19	0	1	1	19	0	0	0	0	1	1.67996
Ngetta	2015a	UG110015	2	18	2.7875	33.1106	31	22.5806	1.29032	1.1411	24	5	2	0	0	0.580645	-0.17251
Ngetta	2015a	UG120079	3	18	0.733333	24.215	12	91.6667	3.33333	2.63736	1	3	3	1	4	-0.454167	-1.71625
Ngetta	2015a	UG110015	6	18	3.9375	30.8337	49	40.8163	1.81633	1.34185	29	9	5	3	3	0.304082	-2.81439
Ngetta	2015a	UG120037	2	19	0.855556	38.5175	28	0	1	1	28	0	0	0	0	1	2.23838
Ngetta	2015a	UG120201	3	19	5.625	29.9095	22	81.8182	2.90909	2.13938	4	7	4	1	6	-0.331818	-3.1751
Ngetta	2015a	UG120132	4	19	10.0833	30.4497	96	16.6667	1.17708	1.09298	80	15	1	0	0	0.684896	0.548756
Ngetta	2015a	UG120030	6	19	4.08333	33.8889	36	38.8889	1.88889	1.35084	22	3	6	3	2	0.355556	-1.67074
Ngetta	2015a	UG130018	1	20	8.66	34.4752	31	16.129	1.16129	1.08772	26	5	0	0	0	0.693548	0.580412
Ngetta	2015a	UG120072	2	20	6.16667	30.755	79	1.26582	1.01266	1.00637	78	1	0	0	0	0.975949	5.03392
Ngetta	2015a	UG130116	3	20	4.435	32.5039	7	0	1	1	7	0	0	0	0	1	0.935403
Ngetta	2015a	UG120004	5	20	3.275	34.8245	31	29.0323	1.58065	1.21648	22	5	1	1	2	0.508065	-0.294517
Ngetta	2015a	UG120048	6	20	0.45125	25.3089	6	100	5	5	0	0	0	0	6	-0.25	0.190645
Ngetta	2015a	UG120237	1	21	2.19	35.1452	18	50	2.55556	1.59292	9	0	3	2	4	0.263889	-0.508405
Ngetta	2015a	UG120071	2	21	5.03	31.5243	14	7.14286	1.07143	1.03704	13	1	0	0	0	0.864286	1.00091
Ngetta	2015a	UG110018	3	21	12.3333	30.6453	33	36.3636	1.69697	1.28072	21	7	2	0	3	0.377273	-1.12741
Ngetta	2015a	UG130007	5	21	2.795	31.4795	9	22.2222	1.22222	1.125	7	2	0	0	0	0.577778	0.321855
Ngetta	2015a	UG110014	1	22	4.10429	33.8889	48	2.08333	1.02083	1.01053	47	1	0	0	0	0.960417	3.11048
Ngetta	2015a	UG120202	2	22	0.605	24.6316	7	100	4.71429	4.56522	0	0	1	0	6	-0.321429	-0.12377
Ngetta	2015a	UG120156	3	22	1.47	36.3662	13	0	1	1	13	0	0	0	0	1	1.30768
Ngetta	2015a	UG120294	5	22	1.94	32.2201	7	0	1	1	7	0	0	0	0	1	0.935403
Ngetta	2015a	UG120190	6	22	0.805	38.6898	17	5.88235	1.17794	1.04625	16	0	0	0	0	0.941176	1.49382
Ngetta	2015a	UG120303	1	23	2.87143	35.7404	43	13.9535	1.13953	1.075	37	6	0	0	0	0.734884	0.956147
Ngetta	2015a	UG130004	3	23	4.932	36.438	45	2.22222	1.02222	1.01124	44	1	0	0	0	0.957778	2.92434
Ngetta	2015a	UG130097	5	23	6.575	30.1798	54	48.1481	2.01852	1.44128	28	11	5	6	4	0.191667	-4.16827
Ngetta	2015a	UG110008	6	23	3.12833	25.2498	41	97.561	4.02439	3.53448	1	4	6	12	18	-0.429268	-5.98797
Ngetta	2015a	UG120110	1	24	2.618	37.6462	20	20	1.2	1.11111	16	4	0	0	0	0.62	0.266723
Ngetta	2015a	UG110016	2	24	5.43333	29.9095	23	95.6522	4	3.33333	1	3	3	4	12	-0.38913	-2.75671
Ngetta	2015a	UG130068	3	24	1.21	41.2176	7	0	1	1	7	0	0	0	0	1	0.935403
Ngetta	2015a	UG110015	5	24	4.974	33.6619	42	30.9524	1.35714	1.19431	29	11	2	0	0	0.419048	-1.70292
Ngetta	2015a	UG130032	6	24	7.765	29.4007	5	20	1.4	1.15385	4	0	1	0	0	0.65	0.43485
Ngetta	2015a	UG120127	1	25	1.53857	27.3603	20	80	3.5	2.44399	4	1	4	3	8	-0.17	-1.85563
Ngetta	2015a	UG130091	2	25	2.92167	27.7559	25	76	3.28	2.21239	6	3	3	4	9	-0.128	-2.29126
Ngetta	2015a	UG120288	3	25	2.75	24.4631	11	100	4.63636	4.52055	0	0	1	2	8	-0.340909	-0.644949
Ngetta	2015a	UG120040	5	25	0.755	33.316	5	0	1	1	5	0	0	0	0	1	0.81131
Ngetta	2015a	UG110015	1	26	5.50143	35.189	58	8.62069	1.10345	1.04819	53	4	1	0	0	0.838793	2.24802
Ngetta	2015a	UG120063	2	26	1.69	33.2871	9	0	1	1	9	0	0	0	0	1	1.0595
Ngetta	2015a	UG120105	3	26	0.75	45.6148	4	0	1	1	4	0	0	0	0	1	0.749264
Ngetta	2015a	UG120022	5	26	3.55	33.8889	10	0	1	1	10	0	0	0	0	1	1.12154
Ngetta	2015a	UG110032	1	27	0.983333	28.1497	13	69.2308	3.53846	2.1727	4	0	1	1	7	0.0769231	-0.136174
Ngetta	2015a	UG110008	3	27	3.35667	31.1406	52	96.1538	3.59615	3.15152	2	5	15	20	10	-0.504808	-10.3193
Ngetta	2015a	UG120252	5	27	2.8125	34.7618	35	17.1429	1.22857	1.10526	29	4	2	0	0	0.682857	0.444496
Ngetta	2015a	UG120268	1	28	0.720417	31.3057	61	42.623	1.98361	1.39535	35	7	8	7	4	0.298361	-3.65895
Ngetta	2015a	UG120221	2	28	8.33	35.9368	66	78.7879	3.28788	2.27455	14	10	8	11	23	-0.185606	-7.70069
Ngetta	2015a	UG120135	3	28	3.06	32.0756	24	29.1667	1.45833	1.21008	17	3	4	0	0	0.470833	-0.622114
Ngetta	2015a	UG110027	5	28	3.44	35.9928	31	3.22581	1.03226	1.01639	30	1	0	0	0	0.93871	2.05569
Ngetta	2015a	UG120115	6	28	7.105	32.3185	28	17.8571	1.21429	1.10526	23	4	1	0	0	0.666071	0.386633
Ngetta	2015a	UG120291	1	29	2.28667	34.3788	8	87.5	2.625	2.05128	1	5	0	0	2	-0.5	-1.07422
Ngetta	2015a	UG120046	2	29	0.955	46.4935	5	0	1	1	5	0	0	0	0	1	0.81131
Ngetta	2015a	UG120106	3	29	12.79	33.672	55	25.4545	1.25455	1.14583	41	14	0	0	0	0.516364	-1.24986
Ngetta	2015a	UG110021	5	29	5.115	33.2539	18	0	1	1	18	0	0	0	0	1	1.61791
Ngetta	2015a	UG130015	1	30	2.765	32.5832	7	71.4286	2.14286	1.66667	2	4	0	0	1	-0.264286	-0.653665
Ngetta	2015a	UG110018	2	30	25.65	31.6454	35	60	2.31429	1.64319	14	6	9	2	4	-0.00428571	-3.92531
NaCRRI	2015b	UG120126	2	1	0.5225	27.9031	11	63.6364	2.625	1.80328	4	2	0	2	3	0.0409091	-2.3796
NaCRRI	2015b	UG120227	3	1	1.725	37.9311	7	42.8571	1.66667	1.33333	4	2	0	1	0	0.242857	-0.904592
NaCRRI	2015b	UG110015	4	1	0.215	32.7468	8	37.5	1.6	1.23077	5	3	0	0	0	0.2875	-0.592292
NaCRRI	2015b	UG110037	6	1	0.552	36.7471	9	22.2222	1.5	1.14894	7	1	1	0	0	0.594444	0.226594
NaCRRI	2015b	UG130014	7	1	0.1	32.2752	5	0	1	1	5	0	0	0	0	1	1.21689
NaCRRI	2015b	UG130121	1	2	1.0375	32.1867	9	0	1	1	9	0	0	0	0	1	1.94242
NaCRRI	2015b	UG110015	6	2	0.193333	29.6506	5	0	1	1	5	0	0	0	0	1	1.21689
NaCRRI	2015b	UG130007	4	3	0.443333	32.7124	4	0	1	1	4	0	0	0	0	1	1.03551
NaCRRI	2015b	UG120287	1	4	0.406667	28.4769	6	100	3	2.83465	0	2	2	1	1	-0.675	-3.37713
NaCRRI	2015b	UG110015	2	4	0.7	33.8889	6	33.3333	1.33333	1.24138	4	1	1	0	0	0.391667	-0.317555
NaCRRI	2015b	UG120193	4	4	0.284	33.3477	6	0	1	1	6	0	0	0	0	1	1.39827
NaCRRI	2015b	UG120113	5	4	0.91	27.8127	10	40	1.42857	1.34831	6	1	2	1	0	0.31	-1.43877
NaCRRI	2015b	UG120022	7	4	0.255	32.8388	7	0	1	1	7	0	0	0	0	1	1.57965
NaCRRI	2015b	UG120137	2	5	1.0275	28.2829	12	58.3333	2.22222	1.6	5	2	3	2	0	-0.00416667	-3.70719
NaCRRI	2015b	UG120063	3	5	0.45	27.2516	4	0	1	1	4	0	0	0	0	1	1.03551
NaCRRI	2015b	UG130016	5	5	0.372	31.4564	9	22.2222	1.33333	1.17391	7	0	2	0	0	0.611111	0.0796545
NaCRRI	2015b	UG120201	7	6	0.3875	33.8889	9	44.4444	1.5	1.4026	5	1	2	1	0	0.233333	-1.62015
NaCRRI	2015b	UG120001	6	6	0.475	33.8889	7	0	1	1	7	0	0	0	0	1	1.57965
NaCRRI	2015b	UG110016	1	7	0.22	30.2165	6	100	4.66667	4.44444	0	0	0	3	3	-0.375	-2.63299
NaCRRI	2015b	UG120183	1	8	0.185	47.96	5	0	1	1	5	0	0	0	0	1	1.21689
NaCRRI	2015b	UG120133	2	8	1.8	32.2709	17	17.6471	1.21429	1.09677	14	3	0	0	0	0.664706	1.04016
NaCRRI	2015b	UG120132	3	8	0.925	36.4755	7	42.8571	1.5	1.3125	4	2	1	0	0	0.207143	-0.920615
NaCRRI	2015b	UG120004	5	8	0.7625	36.0026	12	33.3333	1.88889	1.28571	8	0	4	0	0	0.416667	-1.23896
NaCRRI	2015b	UG110018	7	8	0.796667	31.5374	9	0	1	1	9	0	0	0	0	1	1.94242
NaCRRI	2015b	UG130003	1	9	3.5	33.2493	11	45.4545	2.125	1.47982	6	1	1	0	3	0.327273	-0.695821
NaCRRI	2015b	UG110016	3	9	1.04	32.6196	12	25	1.44444	1.18033	9	1	2	0	0	0.55	-0.16064
NaCRRI	2015b	UG120267	5	9	0.7375	29.9394	9	44.4444	1.5	1.4026	5	1	2	1	0	0.233333	-1.62015
NaCRRI	2015b	UG120099	7	9	0.44	31.7331	8	0	1	1	8	0	0	0	0	1	1.76104
NaCRRI	2015b	UG120109	3	10	0.3	31.6194	4	100	4	4.70588	0	0	0	1	3	-0.3125	-1.16504
NaCRRI	2015b	UG110017	4	10	1.5	31.9915	10	0	1	1	10	0	0	0	0	1	2.1238
NaCRRI	2015b	UG120146	7	10	0.575	30.547	7	14.2857	1	1.10526	6	0	1	0	0	0.75	0.648271
NaCRRI	2015b	UG130004	1	11	0.5	19.9142	8	0	1	1	8	0	0	0	0	1	1.76104
NaCRRI	2015b	UG130008	5	11	1.33833	33.7763	16	43.75	1.53846	1.2973	9	6	1	0	0	0.178125	-2.42594
NaCRRI	2015b	UG110015	1	12	1.3	37.6183	13	30.7692	1.5	1.2	9	3	1	0	0	0.426923	-0.61676
NaCRRI	2015b	UG120095	2	12	2.5	33.8889	17	41.1765	1.57143	1.30769	10	4	3	0	0	0.244118	-2.53844
NaCRRI	2015b	UG130075	3	12	0.125	35.8164	6	33.3333	1.33333	1.2	4	2	0	0	0	0.366667	-0.170615
NaCRRI	2015b	UG120135	4	12	2.75	34.4139	34	2.94118	1.03226	1.01493	33	1	0	0	0	0.944118	5.69255
NaCRRI	2015b	UG120295	5	12	0.741667	31.8839	8	37.5	1.4	1.2973	5	1	2	0	0	0.325	-0.886172
NaCRRI	2015b	UG120187	6	12	1.614	35.1978	23	30.4348	1.45	1.20524	16	5	1	1	0	0.445652	-1.28718
NaCRRI	2015b	UG130001	7	12	1.66625	32.2847	21	19.0476	1.22222	1.10526	17	4	0	0	0	0.638095	0.981244
NaCRRI	2015b	UG130018	1	13	1.225	33.2824	15	13.3333	1.25	1.08434	13	1	1	0	0	0.756667	1.31489
NaCRRI	2015b	UG120071	4	13	2	33.5933	12	83.3333	2	1.8	2	8	2	0	0	-0.558333	-5.65174
NaCRRI	2015b	UG120068	5	13	0.718333	43.5423	12	8.33333	1.22222	1.05882	11	0	1	0	0	0.854167	1.55519
NaCRRI	2015b	UG110018	1	14	2.16667	24.4831	15	40	1.41667	1.28571	9	4	2	0	0	0.26	-1.96982
NaCRRI	2015b	UG130098	2	14	1	34.2991	15	0	1	1	15	0	0	0	0	1	3.03072
NaCRRI	2015b	UG130075	3	14	1.68	34.1626	6	16.6667	1.66667	1.125	5	0	1	0	0	0.708333	0.466888
NaCRRI	2015b	UG120064	5	14	0.297	35.1702	6	33.3333	1	1.24138	4	1	1	0	0	0.391667	-0.317555
NaCRRI	2015b	UG110014	6	14	0.11375	24.6316	7	100	4.5	4.66667	0	0	0	2	5	-0.321429	-2.39303
NaCRRI	2015b	UG110017	1	15	2.56667	35.0719	12	0	1	1	12	0	0	0	0	1	2.48657
NaCRRI	2015b	UG130075	2	15	2.33333	33.7504	18	11.1111	1.06667	1.05882	16	2	0	0	0	0.788889	2.00598
NaCRRI	2015b	UG120252	4	15	2.33333	37.2476	27	29.6296	1.41667	1.2	19	5	3	0	0	0.453704	-1.50905
NaCRRI	2015b	UG110015	5	15	1.4	35.5112	11	45.4545	1.375	1.32	6	4	1	0	0	0.15	-1.76397
NaCRRI	2015b	UG120017	6	15	0.258333	45.207	4	100	4	3.42857	0	0	2	2	0	-0.625	-2.65798
NaCRRI	2015b	UG130097	1	16	0.35	29.7153	4	100	4	4.0678	0	0	1	1	2	-0.4375	-1.66803
NaCRRI	2015b	UG120024	2	16	1.25	35.9805	11	0	1	1	11	0	0	0	0	1	2.30519
NaCRRI	2015b	UG120156	3	16	0.25	41.8323	6	0	1	1	6	0	0	0	0	1	1.39827
NaCRRI	2015b	UG120257	4	16	1.05	38.3661	5	60	1	1.42857	2	3	0	0	0	-0.14	-1.13644
NaCRRI	2015b	UG130083	5	16	0.852	31.8839	14	21.4286	1.18182	1.12	11	3	0	0	0	0.592857	0.496006
NaCRRI	2015b	UG120022	6	16	1.49333	37.5985	19	0	1	1	19	0	0	0	0	1	3.75625
NaCRRI	2015b	UG110023	7	16	0.5375	44.6659	5	20	1	1.11111	4	1	0	0	0	0.62	0.432445
NaCRRI	2015b	UG110015	3	17	1.2987	40.045	5	20	1	1.11111	4	1	0	0	0	0.62	0.432445
NaCRRI	2015b	UG120106	4	17	1	25.9615	5	0	1	1	5	0	0	0	0	1	1.21689
NaCRRI	2015b	UG120306	6	17	0.7025	24.839	7	85.7143	3	2.56098	1	1	1	2	2	-0.307143	-2.82368
NaCRRI	2015b	UG110008	1	18	0.85	28.4769	5	100	5	4.7619	0	0	0	1	4	-0.3	-1.41205
NaCRRI	2015b	UG110015	2	18	0.5	37.9959	9	22.2222	1.16667	1.125	7	2	0	0	0	0.577778	0.373534
NaCRRI	2015b	UG120124	3	18	3.66667	33.2217	20	25	1.47059	1.17647	15	2	3	0	0	0.5475	-0.425402
NaCRRI	2015b	UG110015	4	18	1	39.4659	4	0	1	1	4	0	0	0	0	1	1.03551
NaCRRI	2015b	UG130123	5	18	1.1	38.5703	11	0	1	1	11	0	0	0	0	1	2.30519
NaCRRI	2015b	UG130002	6	18	0.6025	38.4369	11	0	1	1	11	0	0	0	0	1	2.30519
NaCRRI	2015b	UG120292	1	19	1.86667	38.7747	12	83.3333	3.33333	2.34528	2	1	5	3	1	-0.366667	-6.12926
NaCRRI	2015b	UG120268	4	19	0.7	35.5221	9	66.6667	2.16667	1.74194	3	1	5	0	0	-0.183333	-3.49894
NaCRRI	2015b	UG110017	5	19	1.33333	35.7831	12	0	1	1	12	0	0	0	0	1	2.48657
NaCRRI	2015b	UG120031	1	20	0.55	35.9582	12	8.33333	1.11111	1.04348	11	1	0	0	0	0.841667	1.70213
NaCRRI	2015b	UG120072	2	20	2	37.0925	18	11.1111	1.06667	1.06931	16	1	1	0	0	0.797222	1.85904
NaCRRI	2015b	UG120190	4	20	1.5	32.384	5	0	1	1	5	0	0	0	0	1	1.21689
NaCRRI	2015b	UG120040	5	20	0.5425	33.7917	10	30	1.14286	1.2	7	2	1	0	0	0.445	-0.376466
NaCRRI	2015b	UG120199	6	20	0.34	33.8889	6	83.3333	2	2.25	1	1	2	2	0	-0.4	-3.07966
Serere	2015b	UG120292	2	1	3	37.6312	17	23.5294	1.35294	1.15909	13	2	2	0	0	0.570588	0.295961
Serere	2015b	UG130007	3	1	5.5	35.2015	29	0	1	1	29	0	0	0	0	1	2.70932
Serere	2015b	UG130003	4	1	6.25	34.7427	30	0	1	1	30	0	0	0	0	1	2.79415
Serere	2015b	UG130006	5	1	5.75	35.8652	50	0	1	1	50	0	0	0	0	1	4.49067
Serere	2015b	UG120190	1	2	3	34.3148	14	0	1	1	14	0	0	0	0	1	1.43693
Serere	2015b	UG110008	2	2	4.75	26.6036	16	93.75	3.375	2.87425	1	2	5	6	2	-0.503125	-3.12022
Serere	2015b	UG120135	3	2	4.5	34.3057	36	19.4444	1.47222	1.15508	29	1	2	4	0	0.683333	0.923544
Serere	2015b	UG110016	4	2	3.33333	33.491	22	100	4.72727	4.68085	0	0	0	6	16	-0.318182	-2.4882
Serere	2015b	UG120267	5	2	2	34.426	19	36.8421	1.47368	1.25275	12	5	2	0	0	0.315789	-0.652494
Serere	2015b	UG130121	1	3	2.25	36.4197	22	27.2727	1.63636	1.21771	16	2	2	0	2	0.554545	0.399025
Serere	2015b	UG120136	3	3	12.25	35.0694	46	0	1	1	46	0	0	0	0	1	4.15136
Serere	2015b	UG120040	5	3	2.5	34.3057	20	50	2.05	1.48699	10	2	6	1	1	0.1475	-1.24939
Serere	2015b	UG120201	1	4	4.2	39.5367	39	76.9231	2.33333	1.88406	9	12	15	2	1	-0.366667	-6.62912
Serere	2015b	UG120215	2	4	0.133333	35.906	5	100	3.8	3.65854	0	0	2	2	1	-0.55	-0.815487
Serere	2015b	UG120154	4	4	1.5	32.9407	15	93.3333	3.33333	2.80374	1	2	6	3	3	-0.503333	-2.67299
Serere	2015b	UG130029	1	5	0.166667	36.3149	2	100	2	2	0	2	0	0	0	-0.9	-0.326385
Serere	2015b	UG120187	2	5	11	36.4549	23	0	1	1	23	0	0	0	0	1	2.20037
Serere	2015b	UG110018	3	5	10.75	33.0246	35	42.8571	1.71429	1.34615	20	7	6	2	0	0.234286	-2.01918
Serere	2015b	UG120137	5	5	4.8	35.3669	38	39.4737	1.63158	1.30659	23	7	7	1	0	0.288158	-1.75052
Serere	2015b	UG120162	1	6	1.75	30.0652	17	82.3529	3.52941	2.48175	3	2	3	1	8	-0.208824	-1.65253
Serere	2015b	UG120247	2	6	8	32.8663	38	76.3158	2.34211	1.82986	9	17	5	4	3	-0.336842	-6.32671
Serere	2015b	UG120170	3	6	7	39.1213	29	27.5862	1.62069	1.23229	21	0	7	0	1	0.534483	0.273632
Serere	2015b	UG110008	4	6	2.5	25.9481	26	100	4.65385	4.52174	0	0	3	3	20	-0.336538	-2.74849
Serere	2015b	UG120022	5	6	4	36.7859	16	0	1	1	16	0	0	0	0	1	1.60658
Serere	2015b	UG120189	1	7	2	34.1151	13	0	1	1	13	0	0	0	0	1	1.35211
Serere	2015b	UG120127	2	7	3.2	33.5244	29	27.5862	1.44828	1.2	21	3	5	0	0	0.501724	-0.0338966
Serere	2015b	UG120064	3	7	1.66667	37.9479	14	0	1	1	14	0	0	0	0	1	1.43693
Serere	2015b	UG120295	4	7	1	31.2506	6	100	4.16667	4.13793	0	0	0	5	1	-0.458333	-1.09823
Serere	2015b	UG120174	5	7	6.8	36.8277	41	0	1	1	41	0	0	0	0	1	3.72723
Serere	2015b	UG110018	1	8	19.6667	43.1462	50	18	1.22	1.10701	41	7	2	0	0	0.664	1.23171
Serere	2015b	UG110018	2	8	9.33333	36.7258	43	13.9535	1.46512	1.11979	37	0	0	4	2	0.802326	2.21901
Serere	2015b	UG110016	3	8	1	29.248	15	100	4.4	4.12844	0	1	1	4	9	-0.393333	-1.97758
Serere	2015b	UG120099	4	8	1.4	35.0936	19	68.4211	2.36842	1.78125	6	4	5	4	0	-0.176316	-2.61167
Serere	2015b	UG120086	5	8	1	32.0471	8	50	1.625	1.37143	4	3	1	0	0	0.06875	-0.515153
Serere	2015b	UG120296	1	9	1.75	36.3662	21	9.52381	1.14286	1.05882	19	1	1	0	0	0.82619	1.33299
Serere	2015b	UG120221	2	9	4	33.1106	13	76.9231	2.76923	2.06897	3	2	4	3	1	-0.273077	-1.87153
Serere	2015b	UG120221	3	9	5.1	33.8889	34	85.2941	3.32353	2.5596	5	2	10	11	6	-0.332353	-5.55661
Serere	2015b	UG120029	4	9	1	28.0119	21	33.3333	1.38095	1.21154	14	6	1	0	0	0.37381	-0.530521
Serere	2015b	UG130075	5	9	3.4	36.4197	26	11.5385	1.19231	1.07586	23	1	2	0	0	0.792308	1.4321
Serere	2015b	UG120022	1	10	7	34.8474	17	5.88235	1.05882	1.0303	16	1	0	0	0	0.888235	1.31871
Serere	2015b	UG130089	2	10	1	35.3485	9	0	1	1	9	0	0	0	0	1	1.0128
Serere	2015b	UG120156	3	10	2	35.5327	12	8.33333	1.08333	1.04348	11	1	0	0	0	0.841667	0.894578
Serere	2015b	UG130013	4	10	0.5	32.7468	6	66.6667	1.83333	1.56522	2	3	1	0	0	-0.241667	-0.684805
Serere	2015b	UG130068	5	10	1.66667	33.8889	11	36.3636	1.36364	1.22222	7	4	0	0	0	0.309091	-0.308355
Serere	2015b	UG130098	1	11	4	34.6902	15	33.3333	1.53333	1.24138	10	3	1	1	0	0.403333	-0.260574
Serere	2015b	UG120133	2	11	13.5	31.5374	45	11.1111	1.11111	1.05882	40	5	0	0	0	0.788889	2.20303
Serere	2015b	UG120191	3	11	5.33333	33.8889	13	7.69231	1.07692	1.04	12	1	0	0	0	0.853846	0.979404
Serere	2015b	UG110015	4	11	3.4	33.8889	35	40	1.51429	1.28049	21	10	4	0	0	0.257143	-1.80883
Serere	2015b	UG110018	5	11	6.75	30.4059	32	28.125	1.40625	1.18885	23	6	2	1	0	0.4875	-0.261661
Serere	2015b	UG130085	1	12	8	33.3623	27	88.8889	3	2.42515	3	6	10	4	4	-0.477778	-4.94571
Serere	2015b	UG120089	2	12	16	28.6739	12	0	1	1	12	0	0	0	0	1	1.26728
Serere	2015b	UG120124	3	12	3	28.6739	14	35.7143	1.35714	1.21739	9	5	0	0	0	0.321429	-0.426579
Serere	2015b	UG120193	4	12	4.66667	34.9517	18	27.7778	1.38889	1.18681	13	3	2	0	0	0.488889	0.00808464
Serere	2015b	UG120170	5	12	5	35.1189	21	66.6667	1.71429	1.51807	7	13	1	0	0	-0.259524	-3.13944
Serere	2015b	UG130123	1	13	5.5	34.4187	21	0	1	1	21	0	0	0	0	1	2.03071
Serere	2015b	UG110008	3	13	2.375	23.0982	35	100	3.94286	3.61446	0	4	7	11	13	-0.502857	-6.36585
Serere	2015b	UG120251	4	13	2	37.6312	14	0	1	1	14	0	0	0	0	1	1.43693
Serere	2015b	UG120206	5	13	2.4	24.6316	24	95.8333	3	2.68156	1	5	12	5	1	-0.635417	-5.33514
Serere	2015b	UG120268	1	14	5.25	35.4052	28	53.5714	1.71429	1.41772	13	11	3	1	0	0.0125	-2.7895
Serere	2015b	UG120079	2	14	6.33333	27.6071	20	100	3.4	3.14961	0	3	9	5	3	-0.635	-4.27504
Serere	2015b	UG120306	3	14	2	37.2075	8	87.5	2.375	2.08696	1	3	4	0	0	-0.5875	-1.49022
Serere	2015b	UG120109	4	14	7.33333	29.4309	18	0	1	1	18	0	0	0	0	1	1.77624
Serere	2015b	UG130075	5	14	1.5	36.3662	7	0	1	1	7	0	0	0	0	1	0.84315
Serere	2015b	UG110008	1	15	1.5	22.0415	4	50	2	1.5	2	0	2	0	0	0.125	-0.0613731
Serere	2015b	UG120202	3	15	1.125	23.6628	20	95	2.7	2.5	1	4	15	0	0	-0.6925	-4.42026
Serere	2015b	UG120132	4	15	2.25	35.4879	19	5.26316	1.05263	1.02703	18	1	0	0	0	0.9	1.48836
Serere	2015b	UG130083	5	15	8.2	34.6902	43	6.97674	1.09302	1.04032	40	2	1	0	0	0.87093	2.82646
Serere	2015b	UG120210	2	16	2.33333	35.9928	12	33.3333	1.5	1.24138	8	2	2	0	0	0.391667	-0.128169
Serere	2015b	UG120180	3	16	2.25	34.7427	18	22.2222	1.38889	1.16129	14	1	3	0	0	0.602778	0.428467
Serere	2015b	UG120199	4	16	1.25	35.0461	19	31.5789	1.42105	1.21277	13	4	2	0	0	0.415789	-0.279792
Serere	2015b	UG130033	5	16	1	31.4795	8	0	1	1	8	0	0	0	0	1	0.927976
Serere	2015b	UG120133	2	17	6.66667	32.9632	29	44.8276	1.89655	1.42041	16	1	11	1	0	0.218966	-1.57783
Serere	2015b	UG130010	3	17	7	33.8889	28	0	1	1	28	0	0	0	0	1	2.6245
Serere	2015b	UG130115	4	17	5.66667	34.707	25	0	1	1	25	0	0	0	0	1	2.37002
Serere	2015b	UG110015	5	17	2.5	37.4067	13	53.8462	1.61538	1.39286	6	6	1	0	0	-0.0115385	-1.20913
Serere	2015b	UG120183	1	18	3.33333	35.6049	20	0	1	1	20	0	0	0	0	1	1.94589
Serere	2015b	UG110015	2	18	5.75	35.8652	45	0	1	1	45	0	0	0	0	1	4.06654
Serere	2015b	UG110037	4	18	3	38.3884	16	0	1	1	16	0	0	0	0	1	1.60658
Serere	2015b	UG110008	5	18	2	17.9404	22	100	4.86364	4.83516	0	0	0	3	19	-0.284091	-1.95219
Serere	2015b	UG130004	1	19	2.5	35.0694	16	0	1	1	16	0	0	0	0	1	1.60658
Serere	2015b	UG120178	3	19	3	31.7439	12	8.33333	1.08333	1.04348	11	1	0	0	0	0.841667	0.894578
Serere	2015b	UG110018	4	19	11.5	30.4401	49	18.3673	1.30612	1.11915	40	6	1	1	1	0.67551	1.34487
Serere	2015b	UG120135	5	19	9	31.917	20	5	1.05	1.02564	19	1	0	0	0	0.905	1.57319
Serere	2015b	UG110015	3	20	6	35.4052	31	25.8065	1.3871	1.1735	23	5	2	1	0	0.532258	0.0262151
Serere	2015b	UG130068	4	20	0.333333	36.2185	12	16.6667	1.16667	1.09091	10	2	0	0	0	0.683333	0.521876
Serere	2015b	UG110015	5	20	4	36.2466	16	37.5	1.5	1.26316	10	4	2	0	0	0.30625	-0.53427
Serere	2015b	UG110023	1	21	6.5	33.8889	19	0	1	1	19	0	0	0	0	1	1.86106
Serere	2015b	UG130018	2	21	3	36.9965	12	0	1	1	12	0	0	0	0	1	1.26728
Serere	2015b	UG120063	3	21	1	36.7258	4	0	1	1	4	0	0	0	0	1	0.588672
Serere	2015b	UG120252	4	21	1	34.4334	22	18.1818	1.22727	1.10924	18	3	1	0	0	0.661364	0.672411
Serere	2015b	UG110022	5	21	1.75	34.3788	13	0	1	1	13	0	0	0	0	1	1.35211
Serere	2015b	UG130016	1	22	6.5	34.6741	19	0	1	1	19	0	0	0	0	1	1.86106
Serere	2015b	UG110016	2	22	3	22.5253	9	88.8889	3.77778	2.95082	1	0	3	1	4	-0.305556	-0.9436
Serere	2015b	UG120071	4	22	5.25	32.5956	42	0	1	1	42	0	0	0	0	1	3.81206
Serere	2015b	UG120001	5	22	4	33.005	36	5.55556	1.05556	1.02857	34	2	0	0	0	0.894444	2.5577
Serere	2015b	UG120031	1	23	1	36.5338	6	0	1	1	6	0	0	0	0	1	0.758324
Serere	2015b	UG120227	2	23	5.66667	35.2316	12	50	1.58333	1.35849	6	5	1	0	0	0.0625	-0.921253
Serere	2015b	UG130029	3	23	1	30.7923	9	33.3333	1.33333	1.2	6	3	0	0	0	0.366667	-0.105305
Serere	2015b	UG130038	5	23	3.66667	35.5327	15	20	1.33333	1.13208	12	2	0	1	0	0.646667	0.43715
Serere	2015b	UG110015	1	24	4.33333	35.0694	21	47.619	1.71429	1.38462	11	5	5	0	0	0.130952	-1.45791
Serere	2015b	UG120046	2	24	1	29.3203	10	10	1.1	1.05263	9	1	0	0	0	0.81	0.724926
Serere	2015b	UG130038	3	24	0.333333	16.3	9	44.4444	2.77778	1.55172	5	0	0	0	4	0.444444	0.370671
Serere	2015b	UG120113	4	24	5.33333	31.528	23	8.69565	1.08696	1.04545	21	2	0	0	0	0.834783	1.45496
Serere	2015b	UG120212	5	24	1.5	34.9235	5	80	3.4	2.45902	1	0	1	2	1	-0.2	-0.490464
Serere	2015b	UG120201	1	25	2.5	32.4353	10	70	2.6	1.90476	3	1	3	3	0	-0.165	-1.26775
Serere	2015b	UG120220	2	25	2	33.8889	2	100	4.5	4.44444	0	0	0	1	1	-0.375	-0.0807164
Serere	2015b	UG120050	3	25	0.5	25.8939	2	100	3	2.66667	0	1	0	1	0	-0.7	-0.292886
Serere	2015b	UG110033	5	25	1.4	38.6426	15	6.66667	1.06667	1.03448	14	1	0	0	0	0.873333	1.14906
Serere	2015b	UG130078	1	26	3.75	30.1386	21	9.52381	1.14286	1.05882	19	1	1	0	0	0.82619	1.33299
Serere	2015b	UG120264	3	26	2.75	32.1687	14	0	1	1	14	0	0	0	0	1	1.43693
Serere	2015b	UG120126	4	26	3	30.361	18	0	1	1	18	0	0	0	0	1	1.77624
Serere	2015b	UG120257	1	27	2.25	38.7883	16	0	1	1	16	0	0	0	0	1	1.60658
Serere	2015b	UG130102	2	27	1.5	32.4704	14	50	2.42857	1.55844	7	1	1	3	2	0.239286	-0.599468
Serere	2015b	UG120199	5	27	1	33.1404	11	18.1818	1.36364	1.12821	9	1	0	1	0	0.690909	0.470548
Serere	2015b	UG110016	1	28	1	20.5133	9	88.8889	4.44444	3.39623	1	0	0	1	7	-0.138889	-0.450131
Serere	2015b	UG130014	2	28	3	35.0694	18	0	1	1	18	0	0	0	0	1	1.77624
Serere	2015b	UG120072	4	28	3.4	31.0055	29	0	1	1	29	0	0	0	0	1	2.70932
Ngetta	2015b	UG110008	1	1	7.75	26.1062	39	89.7436	3.5641	2.83981	4	2	13	8	12	-0.373077	-6.8337
Ngetta	2015b	UG120040	2	1	2	36.8701	3	0	1	1	3	0	0	0	0	1	0.525528
Ngetta	2015b	UG130078	3	1	6	35.4989	27	44.4444	2.37037	1.49861	15	0	2	7	3	0.342593	-0.932812
Ngetta	2015b	UG110014	4	1	2.5	36.7258	5	0	1	1	5	0	0	0	0	1	0.730617
Ngetta	2015b	UG120095	5	1	3.66667	42.5466	26	0	1	1	26	0	0	0	0	1	2.88404
Ngetta	2015b	UG120137	2	2	5.8	33.8889	42	47.619	2	1.45245	22	5	8	7	0	0.190476	-3.44138
Ngetta	2015b	UG110030	3	2	1.16667	33.8889	17	23.5294	1.35294	1.15909	13	2	2	0	0	0.570588	0.228182
Ngetta	2015b	UG120079	4	2	2	26.2415	11	81.8182	3.54545	2.57812	2	0	2	4	3	-0.204545	-1.46313
Ngetta	2015b	UG120190	5	2	3.66667	38.7883	24	0	1	1	24	0	0	0	0	1	2.67896
Ngetta	2015b	UG120040	1	3	5	34.3342	21	0	1	1	21	0	0	0	0	1	2.37132
Ngetta	2015b	UG110015	2	3	3.75	39.954	21	0	1	1	21	0	0	0	0	1	2.37132
Ngetta	2015b	UG110016	3	3	2.5	18.0787	13	100	4.46154	4.35754	0	0	1	5	7	-0.384615	-2.12496
Ngetta	2015b	UG130048	4	3	3.5	NA	26	7.69231	1.15385	1.05405	24	0	2	0	0	0.865385	2.18883
Ngetta	2015b	UG110014	5	3	8	38.5544	7	0	1	1	7	0	0	0	0	1	0.935705
Ngetta	2015b	UG120292	1	4	8.75	39.0243	26	88.4615	3.38462	2.60434	3	5	4	7	7	-0.375	-5.16934
Ngetta	2015b	UG130002	2	4	7.33333	37.4785	39	0	1	1	39	0	0	0	0	1	4.21712
Ngetta	2015b	UG120115	3	4	2.33333	30.8166	11	54.5455	2.36364	1.62963	5	0	3	3	0	0.113636	-0.80732
Ngetta	2015b	UG120050	4	4	16	39.5367	11	0	1	1	11	0	0	0	0	1	1.34588
Ngetta	2015b	UG120210	1	5	3.5	39.6557	6	50	2	1.5	3	0	3	0	0	0.125	-0.209655
Ngetta	2015b	UG120099	2	5	0.5	33.8889	4	0	1	1	4	0	0	0	0	1	0.628073
Ngetta	2015b	UG120110	3	5	6	35.0936	20	50	1.75	1.41176	10	5	5	0	0	0.0875	-2.06363
Ngetta	2015b	UG130057	4	5	16	30.1466	11	63.6364	2.18182	1.65	4	3	2	2	0	-0.109091	-1.64622
Ngetta	2015b	UG110031	5	5	1.16667	37.7546	10	20	1.4	1.15385	8	0	2	0	0	0.65	0.548127
Ngetta	2015b	UG130056	1	6	0.2	NA	1	0	1	1	1	0	0	0	0	1	0.32044
Ngetta	2015b	Unknown	2	6	2	20.6642	12	0	1	1	12	0	0	0	0	1	1.44843
Ngetta	2015b	UG110008	3	6	1.75	25.2758	12	100	3.91667	3.63636	0	1	3	4	4	-0.5125	-2.43817
Ngetta	2015b	UG120216	4	6	4	34.297	32	21.875	1.375	1.1497	25	4	1	2	0	0.614062	0.335938
Ngetta	2015b	UG120183	5	6	3.5	36.6588	19	0	1	1	19	0	0	0	0	1	2.16624
Ngetta	2015b	UG110016	1	7	3.8	38.2426	16	93.75	4.4375	3.73541	1	0	1	3	11	-0.25	-1.92145
Ngetta	2015b	UG110017	2	7	10	34.2806	46	13.0435	1.26087	1.09307	40	1	4	1	0	0.773913	2.6555
Ngetta	2015b	UG110019	3	7	1.25	37.2075	8	25	1.75	1.22449	6	0	1	0	1	0.625	0.479547
Ngetta	2015b	UG110015	4	7	7	35.6049	22	36.3636	1.86364	1.3401	14	0	5	3	0	0.397727	-0.374545
Ngetta	2015b	UG130085	5	7	0.4	NA	1	0	1	1	1	0	0	0	0	1	0.32044
Ngetta	2015b	UG120160	1	8	0.7	33.8889	3	100	2.33333	2.25	0	2	1	0	0	-0.85	-0.859832
Ngetta	2015b	UG120287	2	8	0.8	37.8864	4	0	1	1	4	0	0	0	0	1	0.628073
Ngetta	2015b	UG120293	3	8	3.5	35.5327	13	7.69231	1.30769	1.06557	12	0	0	0	1	0.903846	1.33987
Ngetta	2015b	UG130082	4	8	0.5	32.5956	4	0	1	1	4	0	0	0	0	1	0.628073
Ngetta	2015b	UG110017	5	8	2.66667	34.3446	10	0	1	1	10	0	0	0	0	1	1.24334
Ngetta	2015b	UG120257	1	9	5.75	36.4197	16	18.75	1.375	1.14286	13	0	3	0	0	0.671875	0.815786
Ngetta	2015b	UG120288	2	9	3	28.9343	8	100	4.5	4.36364	0	0	1	2	5	-0.375	-1.1051
Ngetta	2015b	UG120295	4	9	3.5	35.1452	10	90	3.4	2.71493	1	1	4	1	3	-0.415	-1.66938
Ngetta	2015b	UG130022	5	9	3.75	34.707	19	0	1	1	19	0	0	0	0	1	2.16624
Ngetta	2015b	UG120126	1	10	10.5	34.2886	23	17.3913	1.43478	1.13861	19	0	3	0	1	0.717391	1.3225
Ngetta	2015b	UG120170	2	10	5.66667	38.9143	28	35.7143	1.78571	1.32283	18	0	8	2	0	0.392857	-0.431967
Ngetta	2015b	UG120036	3	10	3	34.3057	19	94.7368	3.36842	2.81481	1	4	6	3	5	-0.518421	-4.16078
Ngetta	2015b	UG120160	4	10	10	36.4197	25	28	1.48	1.20968	18	2	5	0	0	0.498	0.00571877
Ngetta	2015b	UG120063	1	11	3.33333	33.4557	11	27.2727	1.36364	1.17857	8	2	1	0	0	0.495455	-0.0394782
Ngetta	2015b	UG120071	2	11	3.33333	36.7258	17	11.7647	1.17647	1.07368	15	1	1	0	0	0.785294	1.09466
Ngetta	2015b	UG110017	4	11	6	34.3446	22	0	1	1	22	0	0	0	0	1	2.47387
Ngetta	2015b	UG120247	1	12	9	36.4197	32	84.375	2.84375	2.34146	5	1	20	6	0	-0.434375	-6.19245
Ngetta	2015b	UG120136	2	12	5.75	35.4989	31	0	1	1	31	0	0	0	0	1	3.39677
Ngetta	2015b	UG130123	3	12	1.5	36.9478	6	50	2	1.46939	3	1	1	1	0	0.141667	-0.40345
Ngetta	2015b	UG120267	4	12	6.66667	36.7258	16	31.25	1.6875	1.26316	11	1	2	2	0	0.475	-0.0957422
Ngetta	2015b	UG130123	5	12	2	33.8889	5	0	1	1	5	0	0	0	0	1	0.730617
Ngetta	2015b	UG120030	1	13	5	32.0027	7	71.4286	3.14286	2.13198	2	0	1	3	1	-0.0714286	-0.733383
Ngetta	2015b	UG110008	2	13	1.16667	22.8958	12	100	4.75	4.70588	0	0	0	3	9	-0.3125	-1.56183
Ngetta	2015b	UG120213	3	13	4	32.7005	13	84.6154	3.15385	2.5	2	0	6	4	1	-0.365385	-2.22627
Ngetta	2015b	UG120221	4	13	0.75	36.0875	7	71.4286	3.71429	2.29508	2	0	0	1	4	0.0714286	-0.278811
Ngetta	2015b	UG120304	5	13	1.75	34.8968	7	0	1	1	7	0	0	0	0	1	0.935705
Ngetta	2015b	UG110014	1	14	1	27.6071	4	75	3.25	2.24299	1	0	1	1	1	-0.125	-0.300758
Ngetta	2015b	UG130001	2	14	2	37.8864	15	13.3333	1.13333	1.07143	13	2	0	0	0	0.746667	0.718304
Ngetta	2015b	UG120217	3	14	5.5	35.4989	9	0	1	1	9	0	0	0	0	1	1.14079
Ngetta	2015b	UG120286	4	14	1.33333	32.7468	10	60	2.7	1.76991	4	0	3	1	2	0.075	-0.591801
Ngetta	2015b	UG110008	5	14	2.16667	28.2645	14	100	4	3.70044	0	1	4	3	6	-0.492857	-2.63275
Ngetta	2015b	UG120133	1	15	0.1	40.6538	1	100	5	5	0	0	0	0	1	-0.25	0.109343
Ngetta	2015b	UG130016	2	15	3.5	35.2015	28	21.4286	1.39286	1.15464	22	2	3	1	0	0.623214	0.638434
Ngetta	2015b	UG120172	3	15	10	35.8652	21	38.0952	1.42857	1.24752	13	7	1	0	0	0.283333	-1.60842
Ngetta	2015b	UG120154	4	15	2.5	34.3057	16	93.75	3.75	3.14754	1	1	4	5	5	-0.415625	-2.95682
Ngetta	2015b	UG120237	5	15	0.2	NA	2	100	2.5	2.4	0	1	1	0	0	-0.825	-0.443499
Ngetta	2015b	UG120064	1	16	14	35.4989	17	5.88235	1.05882	1.0303	16	1	0	0	0	0.888235	1.44227
Ngetta	2015b	UG110023	2	16	3	35.4989	32	6.25	1.0625	1.03226	30	2	0	0	0	0.88125	2.46156
Ngetta	2015b	UG120180	3	16	9	35.4989	11	9.09091	1.09091	1.04762	10	1	0	0	0	0.827273	0.827005
Ngetta	2015b	UG120174	4	16	7	35.4989	41	9.7561	1.17073	1.06263	37	2	1	1	0	0.828049	2.66672
Ngetta	2015b	UG110028	5	16	25	38.3418	20	5	1.05	1.02564	19	1	0	0	0	0.905	1.7499
Ngetta	2015b	UG130102	1	17	3	39.3128	6	16.6667	1.33333	1.125	5	0	1	0	0	0.708333	0.485555
Ngetta	2015b	UG120086	2	17	1.5	40.6538	15	13.3333	1.13333	1.07143	13	2	0	0	0	0.746667	0.718304
Ngetta	2015b	UG120006	3	17	10.5	34.6741	27	44.4444	1.51852	1.30645	15	10	2	0	0	0.166667	-2.89739
Ngetta	2015b	UG110016	4	17	1.5	29.7406	8	87.5	3.75	2.77457	1	1	1	1	4	-0.26875	-1.04275
Ngetta	2015b	UG130084	5	17	2	34.9235	7	42.8571	1.57143	1.3125	4	2	1	0	0	0.207143	-0.449655
Ngetta	2015b	UG130083	1	18	5	34.2886	26	76.9231	2.23077	1.82456	6	11	6	3	0	-0.380769	-6.01962
Ngetta	2015b	UG120004	2	18	8	35.6049	16	81.25	2.375	1.95918	3	6	5	2	0	-0.446875	-3.73294
Ngetta	2015b	UG130018	4	18	5.33333	37.1289	19	10.5263	1.10526	1.05556	17	2	0	0	0	0.8	1.12848
Ngetta	2015b	UG120136	5	18	6	32.0895	30	0	1	1	30	0	0	0	0	1	3.29422
Ngetta	2015b	UG110032	1	19	1	25.8939	12	75	3.58333	2.36066	3	0	1	3	5	-0.0416667	-1.06505
Ngetta	2015b	UG110024	2	19	2	41.1082	16	0	1	1	16	0	0	0	0	1	1.8586
Ngetta	2015b	UG120189	4	19	3	43.5078	11	0	1	1	11	0	0	0	0	1	1.34588
Ngetta	2015b	UG120161	5	19	2.125	32.7005	20	95	2.8	2.46407	1	7	8	3	1	-0.6525	-5.46569
Ngetta	2015b	UG110015	1	20	4	37.8864	19	0	1	1	19	0	0	0	0	1	2.16624
Ngetta	2015b	UG110014	2	20	0.4	47.96	5	20	1.2	1.11111	4	1	0	0	0	0.62	0.211739
Ngetta	2015b	UG110014	3	20	0.5	55.875	2	100	3	2.66667	0	1	0	1	0	-0.7	-0.466022
Ngetta	2015b	UG120268	4	20	4.33333	37.8864	22	45.4545	1.81818	1.38655	12	4	5	0	1	0.2	-1.55077
Ngetta	2015b	UG130006	1	21	2.66667	38.5544	15	13.3333	1.13333	1.07143	13	2	0	0	0	0.746667	0.718304
Ngetta	2015b	UG120022	2	21	14	37.1386	27	0	1	1	27	0	0	0	0	1	2.98659
Ngetta	2015b	UG130107	3	21	8.75	37.6016	29	0	1	1	29	0	0	0	0	1	3.19168
Ngetta	2015b	UG120193	4	21	4.33333	36.6682	23	0	1	1	23	0	0	0	0	1	2.57641
Ngetta	2015b	UG110015	5	21	1.5	36.2185	13	0	1	1	13	0	0	0	0	1	1.55097
Ngetta	2015b	UG120124	1	22	5.1	33.8889	9	0	1	1	9	0	0	0	0	1	1.14079
Ngetta	2015b	UG120092	4	22	3.5	39.5367	16	0	1	1	16	0	0	0	0	1	1.8586
Ngetta	2015b	UG120291	5	22	0.0666667	NA	5	100	3.8	3.37079	0	1	1	1	2	-0.53	-0.928188
Ngetta	2015b	UG120178	1	23	2.5	39.4327	12	0	1	1	12	0	0	0	0	1	1.44843
Ngetta	2015b	UG120109	2	23	11.25	32.2752	23	0	1	1	23	0	0	0	0	1	2.57641
Ngetta	2015b	UG120162	3	23	9	29.3557	18	0	1	1	18	0	0	0	0	1	2.06369
Ngetta	2015b	UG110008	4	23	4	30.4497	7	71.4286	2.42857	1.90909	2	0	5	0	0	-0.25	-0.802322
Ngetta	2015b	UG110029	5	23	0.875	34.5216	9	0	1	1	9	0	0	0	0	1	1.14079
Ngetta	2015b	UG120181	1	24	6.33333	42.9299	31	0	1	1	31	0	0	0	0	1	3.39677
Ngetta	2015b	UG120024	2	24	1	43.1462	6	0	1	1	6	0	0	0	0	1	0.833161
Ngetta	2015b	UG120271	3	24	1.5	37.0724	8	12.5	1.125	1.06667	7	1	0	0	0	0.7625	0.519372
Ngetta	2015b	UG130008	4	24	2	40.0822	13	15.3846	1.15385	1.08333	11	2	0	0	0	0.707692	0.513216
Ngetta	2015b	UG120072	5	24	3.66667	37.5155	18	11.1111	1.11111	1.05882	16	2	0	0	0	0.788889	1.02594
Ngetta	2015b	UG120251	1	25	4.66667	38.2961	23	82.6087	2.21739	1.89041	4	12	5	2	0	-0.502174	-6.1284
Ngetta	2015b	UG120215	2	25	0.4	47.96	4	100	5	5	0	0	0	0	4	-0.25	-0.216315
Ngetta	2015b	UG130010	3	25	5	40.941	30	3.33333	1.03333	1.01695	29	1	0	0	0	0.936667	2.77534
Ngetta	2015b	UG120135	4	25	6	33.0948	27	7.40741	1.18519	1.05537	25	0	1	1	0	0.87963	2.26885
Ngetta	2015b	UG120001	5	25	5.25	32.7241	23	60.8696	2.17391	1.64286	9	3	9	2	0	-0.0630435	-2.84893
Ngetta	2015b	UG110017	1	26	9.33333	35.9485	31	38.7097	2.03226	1.3788	19	1	4	5	2	0.390323	-0.785369
Ngetta	2015b	UG110016	2	26	6	31.0843	11	100	4.81818	4.78261	0	0	0	2	9	-0.295455	-1.29425
Ngetta	2015b	UG110017	3	26	10.6667	34.2806	25	36	1.72	1.30435	16	2	5	2	0	0.378	-0.734538
Ngetta	2015b	UG120194	4	26	5	36.7859	8	0	1	1	8	0	0	0	0	1	1.03825
Ngetta	2015b	UG130030	5	26	0.5	36.9478	7	0	1	1	7	0	0	0	0	1	0.935705
Ngetta	2015b	UG120132	1	27	2	33.1106	11	27.2727	1.45455	1.2	8	1	2	0	0	0.509091	0.131794
Ngetta	2015b	UG110025	2	27	1.25	28.964	9	88.8889	3.11111	2.54717	1	1	4	2	1	-0.461111	-1.71986
Ngetta	2015b	UG130097	4	27	9.33333	31.1406	38	55.2632	2.02632	1.54054	17	5	14	2	0	0.0263158	-4.08654
Ngetta	2015b	UG110016	5	27	10	31.8341	13	100	4.07692	3.93939	0	0	3	6	4	-0.480769	-2.557
Ngetta	2015b	UG120221	1	28	2.5	30.2676	8	100	4	3.93443	0	0	1	6	1	-0.5	-1.74122
NaCRRI	2016a	UG120180	1	1	0.375	28.2151	4	0	1	1	4	0	0	0	0	1	0.972813
NaCRRI	2016a	UG110015	1	3	2.5	38.3542	43	9.30233	1.09302	1.04878	39	4	0	0	0	0.823256	3.30251
NaCRRI	2016a	UG120133	1	4	1.75	29.9285	15	6.66667	1.06667	1.03448	14	1	0	0	0	0.873333	1.70472
NaCRRI	2016a	UG130075	1	5	2	30.6165	18	0	1	1	18	0	0	0	0	1	2.64706
NaCRRI	2016a	UG110008	1	6	1.2	30.0652	10	60	2.1	1.6	4	2	3	1	0	-0.055	-1.3338
NaCRRI	2016a	UG130018	1	7	4	43.0831	12	25	1.33333	1.16129	9	2	1	0	0	0.5375	0.272949
NaCRRI	2016a	UG120004	1	8	2.66667	30.6909	14	50	1.71429	1.4	7	4	3	0	0	0.0821429	-1.63389
NaCRRI	2016a	UG120189	1	11	1.16667	22.4391	17	41.1765	1.64706	1.32468	10	3	4	0	0	0.252941	-1.181
NaCRRI	2016a	UG110017	1	12	4	19.0772	26	0	1	1	26	0	0	0	0	1	3.60377
NaCRRI	2016a	UG130013	1	18	1	23.4414	9	0	1	1	9	0	0	0	0	1	1.57076
NaCRRI	2016a	UG130010	1	19	2.16667	17.984	21	0	1	1	21	0	0	0	0	1	3.00582
NaCRRI	2016a	UG120146	1	23	4.75	35.6555	22	40.9091	1.72727	1.3401	13	3	5	1	0	0.275	-1.46119
NaCRRI	2016a	UG120109	1	24	2	19.844	7	14.2857	1.14286	1.07692	6	1	0	0	0	0.728571	0.748013
NaCRRI	2016a	UG120092	1	25	3	20.213	17	0	1	1	17	0	0	0	0	1	2.52747
NaCRRI	2016a	UG110036	1	29	0.833333	36.2538	5	0	1	1	5	0	0	0	0	1	1.0924
NaCRRI	2016a	UG110029	1	30	1.5	18.2072	10	0	1	1	10	0	0	0	0	1	1.69035
NaCRRI	2016a	UG130066	2	1	1.33333	28.8138	4	50	1.75	1.41176	2	1	1	0	0	0.0875	-0.100196
NaCRRI	2016a	UG120201	2	8	1.75	27.8195	11	100	3.45455	3.35025	0	0	7	3	1	-0.636364	-3.05013
NaCRRI	2016a	UG120202	2	10	0.75	27.6071	3	100	4.66667	4.61538	0	0	0	1	2	-0.333333	-0.0712637
NaCRRI	2016a	UG120099	2	11	0.8	35.8349	12	83.3333	2.08333	1.84615	2	7	3	0	0	-0.545833	-3.62377
NaCRRI	2016a	UG110008	2	12	0.75	35.9646	13	61.5385	2.61538	1.70306	5	3	1	0	4	0.0423077	-1.26263
NaCRRI	2016a	UG120050	2	14	2	25.9241	10	90	2.9	2.5	1	1	6	2	0	-0.54	-2.60725
NaCRRI	2016a	UG120292	2	16	1	35.0461	4	75	2.25	1.84615	1	1	2	0	0	-0.35	-0.589638
NaCRRI	2016a	UG110015	2	17	1.33333	27.0687	8	37.5	1.375	1.23077	5	3	0	0	0	0.2875	-0.29953
NaCRRI	2016a	UG110022	2	18	1	35.296	3	33.3333	1.66667	1.28571	2	0	1	0	0	0.416667	0.363782
NaCRRI	2016a	UG120135	2	19	1	28.5713	5	0	1	1	5	0	0	0	0	1	1.0924
NaCRRI	2016a	UG130033	2	20	1.5	29.3826	2	0	1	1	2	0	0	0	0	1	0.733636
NaCRRI	2016a	UG120291	2	22	0.75	34.5115	6	66.6667	2.5	1.78218	2	1	2	0	1	-0.108333	-0.618361
NaCRRI	2016a	UG120252	2	23	1.25	26.4661	6	83.3333	2.33333	1.94595	1	3	1	1	0	-0.491667	-1.41684
NaCRRI	2016a	UG110017	2	24	6	19.8022	13	30.7692	1.38462	1.2	9	3	1	0	0	0.426923	-0.191029
NaCRRI	2016a	UG120020	2	26	3.66667	35.2015	15	6.66667	1.06667	1.03448	14	1	0	0	0	0.873333	1.70472
NaCRRI	2016a	UG130100	2	27	1	30.4339	4	50	1.5	1.33333	2	2	0	0	0	0.05	-0.194319
NaCRRI	2016a	UG120288	2	30	1.25	30.186	7	100	4.71429	4.66667	0	0	0	2	5	-0.321429	-0.785297
NaCRRI	2016a	UG110015	3	1	3.5	23.8381	18	11.1111	1.11111	1.05882	16	2	0	0	0	0.788889	1.47992
NaCRRI	2016a	UG120257	3	3	2.33333	18.4508	12	50	1.75	1.41176	6	3	3	0	0	0.0875	-1.2895
NaCRRI	2016a	UG120287	3	4	0.666667	26.8533	3	100	2.66667	2.57143	0	1	2	0	0	-0.8	-0.709227
NaCRRI	2016a	UG120156	3	5	1	41.7297	7	14.2857	1.14286	1.07692	6	1	0	0	0	0.728571	0.748013
NaCRRI	2016a	UG120001	3	6	1	39.8011	22	9.09091	1.09091	1.04762	20	2	0	0	0	0.827273	1.95828
NaCRRI	2016a	UG110017	3	7	5.66667	37.3583	18	50	1.83333	1.43046	9	4	4	1	0	0.105556	-2.03367
NaCRRI	2016a	UG120135	3	9	4	28.5654	19	73.6842	2.84211	2.02487	5	2	7	1	4	-0.186842	-3.28687
NaCRRI	2016a	UG110015	3	11	0.666667	25.5573	5	100	3.2	3	0	1	2	2	0	-0.68	-1.24743
NaCRRI	2016a	UG130029	3	13	2	20.9107	8	12.5	1.125	1.06667	7	1	0	0	0	0.7625	0.867602
NaCRRI	2016a	UG120210	3	16	2.5	37.2515	5	80	2.4	2	1	1	3	0	0	-0.43	-0.959492
NaCRRI	2016a	UG120072	3	17	1	29.8784	4	25	1.25	1.14286	3	1	0	0	0	0.525	0.389247
NaCRRI	2016a	UG120136	3	18	6.5	27.2563	12	0	1	1	12	0	0	0	0	1	1.92952
NaCRRI	2016a	UG110016	3	20	1	25.2604	3	100	4.66667	4.61538	0	0	0	1	2	-0.333333	-0.0712637
NaCRRI	2016a	UG120086	3	21	2.5	24.2592	5	0	1	1	5	0	0	0	0	1	1.0924
NaCRRI	2016a	UG120191	3	22	3	42.6833	6	16.6667	1.33333	1.125	5	0	1	0	0	0.708333	0.722548
NaCRRI	2016a	UG120193	3	23	2	33.1272	5	20	1.2	1.11111	4	1	0	0	0	0.62	0.508836
NaCRRI	2016a	UG130068	3	24	1.5	26.4043	8	37.5	1.375	1.23077	5	3	0	0	0	0.2875	-0.29953
NaCRRI	2016a	UG120261	3	26	1.5	35.6837	5	80	2.4	1.93548	1	2	1	1	0	-0.41	-0.952861
NaCRRI	2016a	UG120192	3	27	3	22.632	7	0	1	1	7	0	0	0	0	1	1.33158
NaCRRI	2016a	UG120296	3	28	0.666667	26.0826	4	75	1.75	1.6	1	3	0	0	0	-0.425	-0.777885
NaCRRI	2016a	UG120279	3	30	2.2	25.2899	19	10.5263	1.10526	1.05556	17	2	0	0	0	0.8	1.59951
NaCRRI	2016a	UG130006	4	1	2.5	22.8503	5	0	1	1	5	0	0	0	0	1	1.0924
NaCRRI	2016a	UG120127	4	2	2.5	18.18	17	5.88235	1.11765	1.04082	16	0	1	0	0	0.897059	2.03803
NaCRRI	2016a	UG130038	4	4	2.5	40.2291	6	0	1	1	6	0	0	0	0	1	1.21199
NaCRRI	2016a	UG120183	4	6	1.25	39.8311	5	0	1	1	5	0	0	0	0	1	1.0924
NaCRRI	2016a	UG110016	4	7	0.75	26.4043	6	100	3.16667	3.13043	0	0	5	1	0	-0.708333	-1.62391
NaCRRI	2016a	UG130002	4	8	3	23.7872	6	0	1	1	6	0	0	0	0	1	1.21199
NaCRRI	2016a	UG120137	4	9	1.5	21.6722	30	6.66667	1.06667	1.03448	28	2	0	0	0	0.873333	2.91499
NaCRRI	2016a	UG110015	4	12	2.33333	44.1848	24	33.3333	1.375	1.21008	16	7	1	0	0	0.372917	-1.20982
NaCRRI	2016a	UG130014	4	14	1.75	24.915	6	0	1	1	6	0	0	0	0	1	1.21199
NaCRRI	2016a	UG120106	4	15	1.71429	17.7691	19	21.0526	1.26316	1.12871	15	3	1	0	0	0.607895	0.526504
NaCRRI	2016a	UG120071	4	16	0.833333	26.3828	26	0	1	1	26	0	0	0	0	1	3.60377
NaCRRI	2016a	UG130003	4	18	3	34.203	9	0	1	1	9	0	0	0	0	1	1.57076
NaCRRI	2016a	UG120132	4	20	3	86.2465	5	20	1.6	1.17647	4	0	0	1	0	0.7	0.703714
NaCRRI	2016a	UG110017	4	22	3.33333	39.7519	13	0	1	1	13	0	0	0	0	1	2.04911
NaCRRI	2016a	UG120251	4	24	0.875	27.0932	7	0	1	1	7	0	0	0	0	1	1.33158
NaCRRI	2016a	UG130121	4	25	2	24.7053	7	57.1429	2	1.55556	3	1	3	0	0	-0.0214286	-0.720314
NaCRRI	2016a	UG120172	4	26	2.88889	24.215	47	27.6596	1.38298	1.18239	34	9	3	1	0	0.492553	-0.99398
NaCRRI	2016a	UG120303	4	28	2.5	41.2947	9	0	1	1	9	0	0	0	0	1	1.57076
NaCRRI	2016a	UG110017	5	1	3.16667	22.2575	12	33.3333	1.66667	1.28571	8	0	4	0	0	0.416667	-0.0282466
NaCRRI	2016a	UG120221	5	5	2.5	34.074	11	54.5455	2.54545	1.64179	5	1	0	4	1	0.168182	-0.596284
NaCRRI	2016a	UG110014	5	6	1.5	19.6397	9	100	4.33333	4.15385	0	0	2	2	5	-0.416667	-1.525
NaCRRI	2016a	UG120154	5	9	1.25	29.6399	4	100	2.5	2.4	0	2	2	0	0	-0.825	-1.1732
NaCRRI	2016a	UG110015	5	12	1.8125	19.4141	19	42.1053	1.63158	1.31792	11	5	2	1	0	0.236842	-1.51876
NaCRRI	2016a	UG120170	5	14	1.77778	21.4301	18	88.8889	2.88889	2.45455	2	2	10	4	0	-0.516667	-4.96925
NaCRRI	2016a	UG110008	5	17	1.66667	29.4007	12	100	4.16667	3.80952	0	1	3	1	7	-0.45	-2.38636
NaCRRI	2016a	UG130078	5	18	1.25	32.7896	13	30.7692	1.46154	1.21875	9	2	2	0	0	0.438462	-0.0969052
NaCRRI	2016a	UG120170	5	19	2.16667	20.5213	21	47.619	1.7619	1.4	11	4	6	0	0	0.138095	-2.2651
NaCRRI	2016a	UG120174	5	20	3.6	19.0982	25	20	1.44	1.15385	20	1	2	2	0	0.664	1.14435
NaCRRI	2016a	UG120113	5	21	1.5	25.9204	4	50	2	1.45455	2	1	0	1	0	0.15	0.00055898
NaCRRI	2016a	UG120268	5	22	2.16667	18.8277	20	70	2.7	1.91693	6	2	7	2	3	-0.14	-3.28807
NaCRRI	2016a	UG110016	5	23	1	29.1351	8	100	4.625	4.57143	0	0	0	3	5	-0.34375	-1.0544
NaCRRI	2016a	UG130004	5	25	0.75	25.9918	7	28.5714	1.28571	1.16667	5	2	0	0	0	0.457143	0.164447
NaCRRI	2016a	UG120002	5	27	3	25.1491	14	7.14286	1.07143	1.03704	13	1	0	0	0	0.864286	1.58513
NaCRRI	2016a	UG110008	6	1	0.8	32.3079	11	27.2727	1.36364	1.17857	8	2	1	0	0	0.495455	0.15336
NaCRRI	2016a	UG130075	6	5	2	19.3678	11	18.1818	1.18182	1.1	9	2	0	0	0	0.654545	0.642802
NaCRRI	2016a	UG120160	6	6	2	31.1406	4	100	3.25	3.2	0	0	3	1	0	-0.6875	-0.884202
NaCRRI	2016a	UG130008	6	8	1.66667	18.0207	11	18.1818	1.18182	1.1	9	2	0	0	0	0.654545	0.642802
NaCRRI	2016a	UG120212	6	10	0.25	24.7588	9	100	4	3.94161	0	0	1	7	1	-0.5	-1.9074
NaCRRI	2016a	UG110016	6	11	0.75	23.5949	8	75	3.25	2.26415	2	0	1	4	1	-0.125	-0.860926
NaCRRI	2016a	UG110037	6	12	1.83333	20.4878	10	10	1.1	1.05263	9	1	0	0	0	0.81	1.10678
NaCRRI	2016a	UG130016	6	13	1.83333	20.8554	13	61.5385	2.61538	1.7931	5	0	3	5	0	0.0192308	-1.36266
NaCRRI	2016a	UG110017	6	15	3.25	31.7979	20	0	1	1	20	0	0	0	0	1	2.88623
NaCRRI	2016a	UG120079	6	16	4	21.8936	6	66.6667	2	1.63636	2	2	2	0	0	-0.216667	-0.934027
NaCRRI	2016a	UG120306	6	17	2.88889	35.1269	35	71.4286	2.28571	1.78723	10	10	10	5	0	-0.257143	-7.99346
NaCRRI	2016a	UG120095	6	18	2.75	38.9974	31	3.22581	1.03226	1.01639	30	1	0	0	0	0.93871	3.61814
NaCRRI	2016a	UG110016	6	19	1.1	29.1534	9	88.8889	3.44444	2.62136	1	2	1	2	3	-0.366667	-1.66689
NaCRRI	2016a	UG110008	6	21	1	26.4043	4	50	2	1.45455	2	1	0	1	0	0.15	0.00055898
NaCRRI	2016a	UG130001	6	23	2.14286	29.7366	26	53.8462	1.69231	1.41818	12	10	4	0	0	-2.78e-17	-4.18967
NaCRRI	2016a	UG120017	6	24	2.5	28.5323	11	18.1818	1.27273	1.11864	9	1	1	0	0	0.668182	0.736926
NaCRRI	2016a	UG120186	6	26	5.625	24.049	47	0	1	1	47	0	0	0	0	1	6.11513
NaCRRI	2016a	UG120006	6	27	2	21.7078	12	33.3333	1.41667	1.22034	8	3	1	0	0	0.379167	-0.310618
NaCRRI	2016a	UG130005	6	28	0.75	21.5115	16	100	4	4	0	0	0	16	0	-0.5	-3.81113
NaCRRI	2016a	UG120277	6	29	0.4	29.9172	4	100	3.25	3	0	1	1	2	0	-0.6625	-0.877572
Serere	2016a	UG110015	1	1	2.22222	33.9315	52	53.8462	2.11538	1.51825	24	11	9	3	5	0.0884615	-2.898
Serere	2016a	UG110022	2	1	1	33.7076	11	27.2727	1.45455	1.18919	8	2	0	1	0	0.518182	0.231075
Serere	2016a	UG110015	3	1	2.28571	26.008	28	42.8571	2	1.385	16	5	2	1	4	0.303571	-0.48163
Serere	2016a	UG120063	4	1	0.666667	28.1623	11	0	1	1	11	0	0	0	0	1	1.02489
Serere	2016a	UG120286	5	1	1.85714	25.1391	35	60	2.74286	1.77066	14	1	8	4	8	0.0885714	-1.1984
Serere	2016a	UG120079	6	1	2.28571	20.5956	36	91.6667	4.11111	3.24324	3	2	6	2	23	-0.279167	-1.85282
Serere	2016a	UG130029	1	2	0.611111	30.9976	13	38.4615	1.46154	1.25806	8	4	1	0	0	0.280769	-0.221416
Serere	2016a	UG110008	2	2	2.875	17.1052	48	91.6667	4.4375	3.56877	4	0	3	5	36	-0.203125	-1.79466
Serere	2016a	UG120001	3	2	0.888889	22.5078	28	7.14286	1.10714	1.04348	26	1	1	0	0	0.869643	1.43002
Serere	2016a	UG110014	5	2	1	32.7584	14	57.1429	2.42857	1.66667	6	0	6	0	2	0.0714286	-0.218237
Serere	2016a	UG110017	6	2	5	26.6943	64	29.6875	1.46875	1.20414	45	13	3	1	2	0.469531	-0.910715
Serere	2016a	UG130033	1	3	2.4	27.2645	57	10.5263	1.15789	1.06542	51	3	3	0	0	0.807895	1.97644
Serere	2016a	UG120072	2	3	5.66667	29.4207	35	2.85714	1.05714	1.01942	34	0	1	0	0	0.95	2.08604
Serere	2016a	UG110016	3	3	1.375	22.6489	18	94.4444	4.33333	3.61204	1	1	1	3	12	-0.286111	-0.777088
Serere	2016a	UG110008	4	3	1.875	21.7731	48	41.6667	2.20833	1.42222	28	3	6	1	10	0.370833	-0.183081
Serere	2016a	UG120210	5	3	3	26.8799	24	8.33333	1.125	1.05109	22	1	1	0	0	0.847917	1.21895
Serere	2016a	UG120092	6	3	5	27.4259	51	9.80392	1.11765	1.05517	46	4	1	0	0	0.816667	1.78379
Serere	2016a	UG120071	1	4	2.22222	34.1901	57	5.26316	1.05263	1.02703	54	3	0	0	0	0.9	2.59234
Serere	2016a	UG120170	2	4	3.66667	35.2138	45	60	2.13333	1.61677	18	7	16	4	0	-0.0511111	-3.35441
Serere	2016a	UG120221	3	4	0.833333	23.0419	13	92.3077	3.76923	2.89963	1	3	1	1	7	-0.361538	-0.749036
Serere	2016a	UG120133	4	4	2.5	26.6107	22	0	1	1	22	0	0	0	0	1	1.60535
Serere	2016a	UG130068	5	4	1.5	30.3775	4	0	1	1	4	0	0	0	0	1	0.655511
Serere	2016a	UG130089	6	4	2	29.155	23	0	1	1	23	0	0	0	0	1	1.65812
Serere	2016a	UG110017	1	5	2.8	28.6496	56	5.35714	1.14286	1.0396	53	0	2	0	1	0.915179	2.90407
Serere	2016a	UG120198	2	5	2.375	39.3128	25	0	1	1	25	0	0	0	0	1	1.76365
Serere	2016a	UG120183	3	5	1	31.3315	12	0	1	1	12	0	0	0	0	1	1.07766
Serere	2016a	UG130016	4	5	2.42857	29.7984	36	0	1	1	36	0	0	0	0	1	2.34411
Serere	2016a	UG110016	5	5	1.57143	28.4482	21	100	4.47619	4.30034	0	0	4	3	14	-0.380952	-1.11768
Serere	2016a	UG130038	6	5	1.83333	20.0073	23	100	4.52174	4.08284	0	3	1	0	19	-0.356522	-1.0186
Serere	2016a	UG120252	1	6	0.285714	33.2058	20	35	1.65	1.25786	13	5	0	0	2	0.4	-0.103003
Serere	2016a	UG120162	2	6	0.375	25.3345	12	75	3.75	2.40803	3	0	1	1	7	0	0.0581039
Serere	2016a	UG130102	3	6	0.6	38.5958	6	0	1	1	6	0	0	0	0	1	0.761048
Serere	2016a	UG110014	4	6	1	29.7915	7	0	1	1	7	0	0	0	0	1	0.813817
Serere	2016a	UG120022	5	6	1.25	25.7709	8	0	1	1	8	0	0	0	0	1	0.866586
Serere	2016a	UG130066	6	3	0.2	29.4917	6	66.6667	1.83333	1.56522	2	3	1	0	0	-0.241667	-0.304161
Serere	2016a	UG120106	2	7	1.22222	28.9143	24	45.8333	2.04167	1.45161	13	1	7	2	1	0.233333	-0.538758
Serere	2016a	UG130008	3	7	1.5	29.2224	8	50	2	1.45455	4	2	0	2	0	0.15	-0.147774
Serere	2016a	UG110015	5	7	1	31.1004	3	100	2.66667	2.57143	0	1	2	0	0	-0.8	-0.094495
Serere	2016a	UG110008	6	9	0.148148	19.0475	40	85	3.9	2.77457	6	3	5	1	25	-0.18	-1.67217
Serere	2016a	UG120174	1	8	1.25	30.5796	25	4	1.04	1.02041	24	1	0	0	0	0.924	1.47702
Serere	2016a	UG110017	2	8	2.75	25.0944	39	10.2564	1.30769	1.08133	35	0	2	0	2	0.846154	1.92218
Serere	2016a	UG120201	3	8	1.5	27.6869	17	88.2353	2.70588	2.18884	2	7	5	0	3	-0.517647	-1.9459
Serere	2016a	UG120215	4	8	0.7	21.6531	15	86.6667	3.2	2.45902	2	3	3	4	3	-0.38	-1.37647
Serere	2016a	UG110030	5	8	4.2	23.3356	21	38.0952	2.04762	1.38158	13	0	3	4	1	0.404762	-0.0303135
Serere	2016a	UG130057	6	8	2.8	24.3959	25	16	1.4	1.11607	21	2	0	0	2	0.748	1.02075
Serere	2016a	UG120133	1	9	1.2	28.0086	18	16.6667	1.5	1.13208	15	1	0	0	2	0.755556	0.938004
Serere	2016a	UG120017	2	9	2.11111	28.0575	42	59.5238	2.2381	1.66337	17	1	21	3	0	-0.027381	-2.59885
Serere	2016a	UG110008	3	9	2.22222	19.7295	42	95.2381	3.64286	3.03981	2	8	5	15	12	-0.463095	-4.98482
Serere	2016a	UG120251	4	9	2.25	28.6251	61	21.3115	1.42623	1.15312	48	6	3	2	2	0.636885	0.716889
Serere	2016a	UG120187	5	9	3.33333	25.8501	50	20	1.38	1.14943	40	1	9	0	0	0.647	0.948532
Serere	2016a	UG120199	6	9	1.5	20.3178	15	53.3333	2.46667	1.57068	7	3	0	1	4	0.186667	-0.18375
Serere	2016a	UG120193	1	10	1.125	30.8357	33	0	1	1	33	0	0	0	0	1	2.1858
Serere	2016a	UG120293	2	10	3.85714	21.2263	44	36.3636	1.70455	1.31017	28	2	13	1	0	0.3625	-0.696462
Serere	2016a	UG120292	3	10	1.8	24.049	17	88.2353	3.58824	2.59542	2	5	0	1	9	-0.308824	-1.07557
Serere	2016a	UG120046	4	10	0.642857	32.8098	17	0	1	1	17	0	0	0	0	1	1.3415
Serere	2016a	UG120190	5	10	1	28.8786	13	46.1538	1.84615	1.40541	7	2	3	1	0	0.188462	-0.279288
Serere	2016a	UG110015	6	10	3.6	31.9627	61	88.5246	3.01639	2.41744	7	15	16	16	7	-0.463115	-8.04344
Serere	2016a	UG110037	1	11	1.75	28.6758	27	0	1	1	27	0	0	0	0	1	1.86919
Serere	2016a	UG110016	2	11	1.71429	23.1104	25	100	4.48	4.21348	0	1	4	2	18	-0.376	-1.31196
Serere	2016a	UG120127	3	11	5.2	27.6324	55	23.6364	1.54545	1.18153	42	5	3	1	4	0.613636	0.737825
Serere	2016a	UG130010	4	11	3.125	32.0395	69	0	1	1	69	0	0	0	0	1	4.08548
Serere	2016a	UG120109	5	11	3.88889	21.7265	61	16.3934	1.31148	1.11927	51	1	9	0	0	0.710656	1.52899
Serere	2016a	UG130004	6	11	3.77778	31.1772	58	1.72414	1.01724	1.0087	57	1	0	0	0	0.967241	3.21838
Serere	2016a	UG110008	1	12	1.85714	18.8645	38	86.8421	4.18421	3.07278	5	1	2	4	26	-0.155263	-1.33498
Serere	2016a	UG120267	2	12	4	22.9979	33	60.6061	2.81818	1.7951	13	1	7	3	9	0.0939394	-0.962911
Serere	2016a	UG120031	3	12	2.8	29.849	31	0	1	1	31	0	0	0	0	1	2.08027
Serere	2016a	UG120287	4	12	0.75	27.0009	12	66.6667	2.58333	1.78218	4	3	1	2	2	-0.0791667	-0.598268
Serere	2016a	UG120024	5	12	2.33333	26.6561	33	0	1	1	33	0	0	0	0	1	2.1858
Serere	2016a	UG130001	6	12	3.4	26.3385	68	75	2.97059	2.06478	17	12	13	8	18	-0.177206	-5.36687
Serere	2016a	UG120022	1	13	1.66667	31.7729	16	25	1.25	1.14286	12	4	0	0	0	0.525	0.14219
Serere	2016a	UG130038	2	13	4.75	28.5292	22	36.3636	1.68182	1.30693	14	1	7	0	0	0.356818	-0.118391
Serere	2016a	UG130068	3	13	1.22222	29.9052	23	4.34783	1.04348	1.02222	22	1	0	0	0	0.917391	1.37148
Serere	2016a	UG120022	4	13	2.28571	29.2224	34	0	1	1	34	0	0	0	0	1	2.23857
Serere	2016a	UG130008	5	13	3	30.8859	42	16.6667	1.33333	1.125	35	0	7	0	0	0.708333	1.22362
Serere	2016a	UG110014	6	13	0.0833333	39.7519	2	100	3.5	2.85714	0	1	0	0	1	-0.575	0.178521
Serere	2016a	UG130121	1	14	2.4	31.3762	46	6.52174	1.19565	1.04784	43	1	0	0	2	0.904348	2.41553
Serere	2016a	UG120115	2	14	7	27.3854	19	0	1	1	19	0	0	0	0	1	1.44704
Serere	2016a	UG130007	3	14	2.5	26.8968	44	68.1818	3.18182	2.00608	14	4	4	4	18	0.0204545	-1.61035
Serere	2016a	UG130286	4	14	5	24.1861	31	93.5484	3.51613	2.89269	2	5	8	7	9	-0.459677	-3.30247
Serere	2016a	UG130097	5	14	5	24.2613	24	45.8333	2.58333	1.54506	13	0	1	4	6	0.364583	0.114513
Serere	2016a	UG120136	6	14	6.66667	26.9123	79	3.79747	1.05063	1.02155	76	2	1	0	0	0.929747	3.83459
Serere	2016a	UG110014	2	15	2.2	30.4275	23	34.7826	1.69565	1.28134	15	3	3	1	1	0.404348	-0.123053
Serere	2016a	UG130123	3	15	1	31.8902	23	13.0435	1.34783	1.104	20	0	1	2	0	0.793478	1.01173
Serere	2016a	UG120212	5	15	2	23.2953	29	100	4.44828	4.30693	0	0	4	8	17	-0.387931	-2.0527
Serere	2016a	UG120247	6	15	4.8	29.8035	66	21.2121	1.28788	1.13467	52	9	5	0	0	0.608333	0.320943
Serere	2016a	UG120257	1	16	2.625	34.5745	35	8.57143	1.11429	1.05	32	2	1	0	0	0.841429	1.51277
Serere	2016a	UG120115	2	16	3.4	28.9399	30	60	2.3	1.65289	12	4	9	3	2	-0.0116667	-1.79801
Serere	2016a	UG110017	3	16	4.44444	27.6834	64	75	3.5	2.27219	16	6	2	10	30	-0.053125	-3.0587
Serere	2016a	UG130018	4	16	2.8	31.3762	38	2.63158	1.02632	1.01333	37	1	0	0	0	0.95	2.16301
Serere	2016a	UG110016	5	16	1.57143	25.4363	24	100	4.45833	4.273	0	0	5	3	16	-0.385417	-1.33431
Serere	2016a	UG120064	6	16	1.28571	27.4088	23	0	1	1	23	0	0	0	0	1	1.65812
Serere	2016a	UG110016	1	17	1.14286	26.0552	26	73.0769	3.30769	2.1727	7	2	2	6	9	-0.0596154	-1.25406
Serere	2016a	UG120132	2	17	2.14286	21.3938	2	0	1	1	2	0	0	0	0	1	0.549973
Serere	2016a	UG120089	3	17	3.375	22.888	43	53.4884	2	1.51586	20	5	17	0	1	0.0581395	-2.29461
Serere	2016a	UG120004	4	17	3.8	31.3047	34	32.3529	1.52941	1.23487	23	6	4	0	1	0.422059	-0.387263
Serere	2016a	UG120161	5	17	0.428571	23.0589	11	100	4.45455	4.23077	0	0	3	0	8	-0.386364	-0.269538
Serere	2016a	UG130075	6	17	3.75	33.6994	44	6.81818	1.15909	1.04679	41	1	1	0	1	0.888636	2.18951
Serere	2016a	UG130083	1	18	3.125	32.7604	59	1.69492	1.01695	1.00855	58	1	0	0	0	0.967797	3.27115
Serere	2016a	UG120296	2	18	1.16667	29.9095	37	62.1622	2.37838	1.70638	14	4	13	3	3	-0.0432432	-2.33465
Serere	2016a	UG120220	3	18	0.875	25.6118	16	100	4.625	4.44444	0	0	3	0	13	-0.34375	-0.429775
Serere	2016a	UG130003	4	18	2.25	31.3421	17	23.5294	1.64706	1.19438	13	1	1	0	2	0.638235	0.679935
Serere	2016a	UG130097	5	18	1.75	25.6807	16	100	4.375	4.24779	0	0	2	6	8	-0.40625	-1.12366
Serere	2016a	UG110016	6	18	1.8	25.6968	25	92	4.12	3.26087	2	2	2	4	15	-0.282	-1.37464
Serere	2016a	UG120135	1	19	4.33333	28.8329	47	8.51064	1.10638	1.04833	43	3	1	0	0	0.841489	1.85936
Serere	2016a	UG110015	2	19	5.5	28.6887	74	70.2703	2.81081	1.96983	22	4	26	10	12	-0.122973	-5.35826
Serere	2016a	UG120202	3	19	0.428571	23.2967	12	100	4.08333	3.61809	0	2	2	1	7	-0.4625	-0.720469
Serere	2016a	UG110023	4	19	1	29.235	14	0	1	1	14	0	0	0	0	1	1.1832
Serere	2016a	UG110017	5	19	7.4	27.0085	74	6.75676	1.09459	1.03981	69	3	2	0	0	0.875676	3.07881
Serere	2016a	UG120199	6	19	3.2	34.1651	34	35.2941	1.85294	1.30685	22	4	2	3	3	0.430882	-0.234653
Serere	2016a	UG120086	1	20	0.6	29.3611	14	7.14286	1.07143	1.03704	13	1	0	0	0	0.864286	0.896562
Serere	2016a	UG130013	2	20	5	25.0944	7	85.7143	2.42857	2.04878	1	3	2	1	0	-0.528571	-0.677236
Serere	2016a	UG120156	3	20	2.3	28.8538	70	5.71429	1.05714	1.02941	66	4	0	0	0	0.891429	2.9917
Serere	2016a	UG120146	4	20	4.5	28.5323	62	50	1.83871	1.42311	31	16	11	2	2	0.110484	-3.73911
Serere	2016a	UG120180	5	20	3.25	31.5859	25	12	1.2	1.07914	22	1	2	0	0	0.784	1.06642
Serere	2016a	UG120154	6	20	1.875	27.2424	26	19.2308	1.30769	1.12069	21	4	0	0	1	0.659615	0.585061
Serere	2016a	UG120221	1	21	2.88889	27.1257	49	95.9184	4.20408	3.58537	2	3	8	6	30	-0.35102	-3.33995
Serere	2016a	UG130078	2	21	3.57143	30.2524	47	42.5532	1.6383	1.32706	27	11	8	1	0	0.225532	-2.09138
Serere	2016a	UG110014	3	21	1.25	31.7097	25	12	1.36	1.0917	22	1	0	0	2	0.824	1.30739
Serere	2016a	UG110017	4	21	3.5	28.2443	55	21.8182	1.27273	1.13402	43	9	3	0	0	0.593636	0.151088
Serere	2016a	UG120227	5	21	3.2	30.8675	31	35.4839	1.58065	1.27397	20	4	7	0	0	0.359677	-0.503382
Serere	2016a	UG120135	6	21	3.2	31.349	55	3.63636	1.05455	1.02167	53	1	1	0	0	0.933636	2.85478
Serere	2016a	UG130085	1	22	2.66667	34.4722	37	10.8108	1.16216	1.06731	33	2	2	0	0	0.802703	1.413
Serere	2016a	UG120306	2	22	1.75	32.0756	34	97.0588	4	3.42282	1	4	7	4	18	-0.422059	-2.75394
Serere	2016a	UG120189	3	22	1.875	35.3546	48	16.6667	1.375	1.11888	40	4	0	2	2	0.727083	1.22007
Serere	2016a	UG120126	4	22	1.57143	23.1149	38	47.3684	2.36842	1.4902	20	6	0	2	10	0.292105	-0.559418
Serere	2016a	UG120291	5	22	4.66667	21.164	27	100	4.44444	4.29708	0	0	4	7	16	-0.388889	-1.85287
Serere	2016a	UG120137	6	22	2.6	33.9792	67	2.98507	1.02985	1.01515	65	2	0	0	0	0.943284	3.40667
Serere	2016a	UG120050	1	23	2.5	21.5331	49	95.9184	4.30612	3.75959	2	0	10	6	31	-0.331633	-2.97546
Serere	2016a	UG120170	2	23	4.6	31.659	50	74	2.44	1.91449	13	7	26	3	1	-0.291	-5.00784
Serere	2016a	UG120099	3	23	2	29.8284	44	77.2727	1.95455	1.69557	10	29	3	1	1	-0.434091	-6.46745
Serere	2016a	UG120191	4	23	2.125	32.0329	39	7.69231	1.12821	1.04698	36	2	0	1	0	0.864103	1.7086
Serere	2016a	UG120294	5	23	0.857143	24.7456	12	83.3333	3.25	2.41611	2	1	5	0	4	-0.304167	-0.574742
Serere	2016a	UG120110	6	23	2.7	29.2304	60	10	1.1	1.05263	54	6	0	0	0	0.81	1.89074
Serere	2016a	UG120048	2	24	1.5	32.8663	6	0	1	1	6	0	0	0	0	1	0.761048
Serere	2016a	UG130014	3	24	2.2	29.6594	44	6.81818	1.06818	1.03529	41	3	0	0	0	0.870455	1.90635
Serere	2016a	UG110016	4	24	1.875	24.1173	37	86.4865	3.83784	2.74413	5	6	1	3	22	-0.22027	-2.05582
Serere	2016a	UG130075	5	24	3.125	26.8805	44	84.0909	3.11364	2.45353	7	1	19	14	3	-0.361364	-4.76315
Serere	2016a	UG120178	6	24	1	30.8357	37	0	1	1	37	0	0	0	0	1	2.39688
Serere	2016a	UG120095	1	25	3.55556	35.0814	79	10.1266	1.11392	1.05568	71	7	1	0	0	0.809494	2.40141
Serere	2016a	UG130002	2	25	4.83333	30.2524	57	12.2807	1.19298	1.07886	50	3	4	0	0	0.777193	1.77114
Serere	2016a	UG130006	3	25	2.16667	31.4743	35	5.71429	1.05714	1.02941	33	2	0	0	0	0.891429	1.71807
Serere	2016a	UG120040	4	25	1.5	20.4574	20	0	1	1	20	0	0	0	0	1	1.49981
Serere	2016a	UG110008	5	25	2.28571	18.4745	48	100	4.58333	4.47205	0	0	4	12	32	-0.354167	-3.20451
Serere	2016a	UG110017	6	25	4.22222	22.0303	78	29.4872	1.5	1.21055	55	13	7	0	3	0.478205	-0.857426
Ngetta	2016a	UG110015	1	1	3.33333	32.4301	44	36.3636	1.47727	1.24411	28	13	2	0	1	0.330682	-0.764974
Ngetta	2016a	UG120268	2	1	1.8	27.3089	24	50	1.91667	1.43713	12	6	3	2	1	0.129167	-1.00968
Ngetta	2016a	UG120303	3	1	1.5	29.1351	24	66.6667	2.25	1.72455	8	5	8	3	0	-0.166667	-2.3861
Ngetta	2016a	UG120247	4	1	1.25	28.964	18	61.1111	1.61111	1.44	7	11	0	0	0	-0.161111	-0.936154
Ngetta	2016a	UG120006	5	1	2.375	30.8776	31	6.45161	1.06452	1.03333	29	2	0	0	0	0.877419	1.52916
Ngetta	2016a	UG110014	6	1	3.66667	32.313	21	0	1	1	21	0	0	0	0	1	1.46303
Ngetta	2016a	UG120293	1	2	2.66667	29.2139	6	0	1	1	6	0	0	0	0	1	0.748488
Ngetta	2016a	UG110026	2	2	1.25	29.2878	40	5	1.075	1.03004	38	1	1	0	0	0.90875	1.87458
Ngetta	2016a	UG120099	3	2	0.666667	33.1811	16	25	1.25	1.14286	12	4	0	0	0	0.525	0.404386
Ngetta	2016a	UG110022	4	2	1.1	23.162	32	100	4.59375	4.22907	0	3	2	0	27	-0.342187	-1.37276
Ngetta	2016a	UG120252	5	2	1.8	36.1546	38	21.0526	1.31579	1.14	30	4	4	0	0	0.615789	0.298682
Ngetta	2016a	UG120092	6	2	1	33.5209	13	15.3846	1.15385	1.08333	11	2	0	0	0	0.707692	0.67171
Ngetta	2016a	UG120030	1	3	7	31.6929	26	0	1	1	26	0	0	0	0	1	1.70121
Ngetta	2016a	UG120170	2	3	3.625	32.3594	52	0	1	1	52	0	0	0	0	1	2.93976
Ngetta	2016a	UG110016	3	3	3.14286	28.361	42	100	4.7381	4.62385	0	0	4	3	35	-0.315476	-2.1592
Ngetta	2016a	UG130116	4	3	2.7	33.1106	34	35.2941	1.35294	1.21429	22	12	0	0	0	0.329412	-0.379089
Ngetta	2016a	UG120105	5	3	2.5	39.2118	5	0	1	1	5	0	0	0	0	1	0.700851
Ngetta	2016a	UG120001	6	3	3.6	29.8936	59	6.77966	1.0678	1.03509	55	4	0	0	0	0.871186	2.45275
Ngetta	2016a	UG120036	1	4	3.25	21.4872	24	0	1	1	24	0	0	0	0	1	1.60594
Ngetta	2016a	UG130085	2	4	4.4	32.0374	42	4.7619	1.07143	1.02857	40	1	1	0	0	0.913095	1.96985
Ngetta	2016a	UG130014	3	4	2.7	39.7256	64	6.25	1.0625	1.03226	60	4	0	0	0	0.88125	2.69093
Ngetta	2016a	UG120291	4	4	1	18.7812	10	100	5	5	0	0	0	0	10	-0.25	0.136223
Ngetta	2016a	UG120170	6	4	3	26.6205	68	92.6471	2.69118	2.28571	5	32	15	11	5	-0.614706	-10.0061
Ngetta	2016a	UG120154	1	5	1	24.4279	14	100	3.14286	2.85714	0	4	6	2	2	-0.685714	-2.02137
Ngetta	2016a	UG120213	2	5	3.5	26.0449	15	0	1	1	15	0	0	0	0	1	1.17721
Ngetta	2016a	UG120030	3	5	0.888889	28.6299	31	16.129	1.22581	1.09735	26	4	0	1	0	0.706452	0.899245
Ngetta	2016a	UG110015	4	5	0.642857	34.4334	8	50	1.625	1.37143	4	3	1	0	0	0.06875	-0.0600135
Ngetta	2016a	UG110008	5	5	1	18.8487	24	95.8333	4.5	3.8814	1	1	1	3	18	-0.277083	-0.991716
Ngetta	2016a	UG120022	6	5	1.16667	31.052	27	0	1	1	27	0	0	0	0	1	1.74885
Ngetta	2016a	UG130002	1	6	3.28571	35.1312	53	0	1	1	53	0	0	0	0	1	2.98739
Ngetta	2016a	UG120135	3	6	3.71429	24.3437	56	7.14286	1.125	1.04283	52	3	0	0	1	0.875893	2.43467
Ngetta	2016a	UG120124	4	6	3.6	27.1376	82	1.21951	1.0122	1.00613	81	1	0	0	0	0.976829	4.16373
Ngetta	2016a	UG120032	5	6	1.22222	26.0279	34	2.94118	1.11765	1.0241	33	0	0	0	1	0.963235	2.00202
Ngetta	2016a	UG110017	6	6	1.94	23.8733	54	7.40741	1.09259	1.0418	50	3	1	0	0	0.862037	2.13126
Ngetta	2016a	UG120198	1	7	2	28.6999	51	7.84314	1.19608	1.05809	47	0	3	0	1	0.872549	1.94656
Ngetta	2016a	UG120160	2	7	1.83333	30.7284	29	27.5862	1.58621	1.20917	21	4	1	1	2	0.539655	0.354985
Ngetta	2016a	UG110014	3	7	1	29.4584	23	39.1304	1.6087	1.28972	14	6	1	2	0	0.297826	-0.400189
Ngetta	2016a	UG130006	4	7	2.55556	33.5023	58	0	1	1	58	0	0	0	0	1	3.22557
Ngetta	2016a	UG120064	5	7	1.5	29.9581	33	0	1	1	33	0	0	0	0	1	2.03467
Ngetta	2016a	UG120251	6	7	1.44444	30.5341	49	73.4694	2.53061	1.87261	13	15	8	8	5	-0.239796	-4.74619
Ngetta	2016a	UG120006	1	8	4.33333	27.5967	44	11.3636	1.11364	1.06024	39	5	0	0	0	0.784091	1.53309
Ngetta	2016a	UG120194	2	8	1.33333	32.2439	9	11.1111	1.11111	1.05882	8	1	0	0	0	0.788889	0.68628
Ngetta	2016a	UG120174	3	8	2.875	31.3677	60	5	1.05	1.02564	57	3	0	0	0	0.905	2.7055
Ngetta	2016a	UG120115	4	8	1.25	26.2829	17	29.4118	1.41176	1.19298	12	4	0	1	0	0.464706	0.232337
Ngetta	2016a	UG130082	5	8	2.55556	30.032	46	50	2.26087	1.51732	23	5	8	3	7	0.201087	-1.90007
Ngetta	2016a	UG120287	6	8	2	21.3172	23	100	4.3913	4.16918	0	1	2	7	13	-0.397826	-1.80511
Ngetta	2016a	UG120156	1	9	1.42857	24.7776	42	7.14286	1.07143	1.03704	39	3	0	0	0	0.864286	1.84805
Ngetta	2016a	UG130048	2	9	2.85714	30.558	45	0	1	1	45	0	0	0	0	1	2.6063
Ngetta	2016a	UG130032	3	9	4.5	25.5249	70	8.57143	1.08571	1.04478	64	6	0	0	0	0.837143	2.56651
Ngetta	2016a	UG110016	4	9	0.777778	27.6224	18	83.3333	3.5	2.47706	3	3	2	2	8	-0.233333	-0.953695
Ngetta	2016a	UG120024	5	9	1.6	29.5411	45	0	1	1	45	0	0	0	0	1	2.6063
Ngetta	2016a	UG120292	6	9	1.6	26.9719	15	100	4.2	3.78151	0	2	2	2	9	-0.436667	-0.971769
Ngetta	2016a	UG120180	1	10	3.5	32.8023	63	1.5873	1.01587	1.008	62	1	0	0	0	0.969841	3.25864
Ngetta	2016a	UG130039	2	10	3	32.3392	56	19.6429	1.28571	1.12299	45	8	2	0	1	0.64375	0.832242
Ngetta	2016a	UG110020	3	10	0.375	31.5212	5	0	1	1	5	0	0	0	0	1	0.700851
Ngetta	2016a	UG120193	4	10	2.5	39.959	72	11.1111	1.125	1.06143	64	7	1	0	0	0.790972	2.16824
Ngetta	2016a	UG110015	5	10	3.6	28.449	82	37.8049	1.78049	1.3106	51	14	8	2	7	0.361585	-1.81152
Ngetta	2016a	UG110021	6	10	2.5	30.186	42	2.38095	1.02381	1.01205	41	1	0	0	0	0.954762	2.25828
Ngetta	2016a	UG130001	1	11	4.85714	31.0055	65	63.0769	2.4	1.68467	24	16	10	5	10	-0.0446154	-4.50832
Ngetta	2016a	UG110016	2	11	1.125	26.7643	29	89.6552	3.86207	2.92437	3	4	2	5	15	-0.287931	-1.85584
Ngetta	2016a	UG130029	3	11	2.71429	29.8686	38	57.8947	1.76316	1.47097	16	15	7	0	0	-0.0723684	-2.82287
Ngetta	2016a	UG120257	4	11	2.75	33.6619	37	32.4324	1.32432	1.19355	25	12	0	0	0	0.383784	-0.23618
Ngetta	2016a	UG120183	5	11	1.4	32.3594	38	0	1	1	38	0	0	0	0	1	2.27285
Ngetta	2016a	UG120280	6	11	2.44444	32.8098	54	64.8148	1.85185	1.55024	19	26	7	2	0	-0.197222	-4.75634
Ngetta	2016a	UG120286	1	12	0.571429	19.8666	9	100	4.66667	4.61538	0	0	0	3	6	-0.333333	-0.249346
Ngetta	2016a	UG130066	2	12	4	30.1798	45	0	1	1	45	0	0	0	0	1	2.6063
Ngetta	2016a	UG110008	3	12	1.7	23.5097	41	97.561	3.7561	3.22835	1	7	9	8	16	-0.489024	-4.65787
Ngetta	2016a	UG120063	4	12	0.857143	31.1406	18	0	1	1	18	0	0	0	0	1	1.32012
Ngetta	2016a	UG130097	5	12	1.9	24.8446	44	72.7273	2.43182	1.81818	12	15	9	2	6	-0.244318	-4.03496
Ngetta	2016a	UG110008	6	12	1	24.5123	29	96.5517	3.7931	3.24627	1	3	10	2	13	-0.463793	-3.13851
Ngetta	2016a	UG130100	1	13	1.25	30.6556	10	30	1.3	1.17647	7	3	0	0	0	0.43	0.323685
Ngetta	2016a	UG120110	3	13	2	25.8434	26	19.2308	1.19231	1.10638	21	5	0	0	0	0.634615	0.675633
Ngetta	2016a	UG110014	4	13	2.5	31.4795	40	67.5	1.725	1.52866	13	25	2	0	0	-0.275	-3.33663
Ngetta	2016a	UG120157	5	13	1.375	35.0237	17	0	1	1	17	0	0	0	0	1	1.27249
Ngetta	2016a	UG120227	1	14	3.5	31.7439	58	17.2414	1.2069	1.09953	48	9	0	1	0	0.67931	1.15984
Ngetta	2016a	UG130056	2	14	8	32.1903	9	11.1111	1.11111	1.05882	8	1	0	0	0	0.788889	0.68628
Ngetta	2016a	UG110025	5	14	0.6	37.6919	27	0	1	1	27	0	0	0	0	1	1.74885
Ngetta	2016a	UG120202	6	14	0.5	28.8635	9	100	4.55556	4.18605	0	1	0	1	7	-0.35	-0.0953723
Ngetta	2016a	UG110017	1	15	5.28571	25.6118	44	0	1	1	44	0	0	0	0	1	2.55867
Ngetta	2016a	UG130124	2	15	2.75	25.8132	8	62.5	1.875	1.52381	3	4	0	1	0	-0.1375	-0.19639
Ngetta	2016a	UG130102	3	15	1.14286	29.2518	23	56.5217	1.95652	1.48867	10	9	0	3	1	0.00652174	-1.02708
Ngetta	2016a	UG120162	4	15	0.666667	19.0772	6	100	5	5	0	0	0	0	6	-0.25	0.266802
Ngetta	2016a	UG130123	5	15	1.1	30.132	33	0	1	1	33	0	0	0	0	1	2.03467
Ngetta	2016a	UG120216	6	15	3	23.5742	50	74	2.12	1.75439	13	20	15	2	0	-0.345	-6.02359
Ngetta	2016a	UG120271	3	16	1.25	26.2289	31	54.8387	2.3871	1.59657	14	4	5	3	5	0.125806	-1.38366
Ngetta	2016a	UG130107	5	16	2.6	26.5743	61	0	1	1	61	0	0	0	0	1	3.36848
Ngetta	2016a	UG110016	6	16	2.22222	29.3706	58	98.2759	4.82759	4.51362	1	1	0	3	53	-0.252586	-1.89349
Ngetta	2016a	UG120237	2	17	2	30.6028	10	20	1.3	1.13208	8	1	1	0	0	0.635	0.445491
Ngetta	2016a	UG120184	3	17	3.16667	25.0503	22	63.6364	1.95455	1.57143	8	9	3	2	0	-0.152273	-1.64002
Ngetta	2016a	UG110017	4	17	5.42857	27.8093	49	12.2449	1.12245	1.06522	43	6	0	0	0	0.767347	1.56615
Ngetta	2016a	UG120294	5	17	2.4	29.4426	27	0	1	1	27	0	0	0	0	1	1.74885
Ngetta	2016a	UG120201	6	17	1.33333	19.1659	35	100	4.2	3.8817	0	3	5	9	18	-0.441429	-3.34976
Ngetta	2016a	UG120137	2	18	2.44444	29.7406	43	41.8605	1.60465	1.30501	25	13	3	1	1	0.239535	-1.32072
Ngetta	2016a	UG110028	3	18	1.88889	27.0412	50	10	1.12	1.05634	45	4	1	0	0	0.813	1.73559
Ngetta	2016a	UG120127	4	18	0.8	18.3038	8	100	4.125	3.69231	0	1	2	0	5	-0.45625	-0.339612
Ngetta	2016a	UG120079	5	18	1.25	24.8825	9	44.4444	1.44444	1.28571	5	4	0	0	0	0.155556	0.0709323
Ngetta	2016a	UG130057	6	18	1.31375	30.0287	16	0	1	1	16	0	0	0	0	1	1.22485
Ngetta	2016a	UG110014	1	19	5	29.6325	28	42.8571	1.57143	1.3125	16	8	4	0	0	0.207143	-0.998145
Ngetta	2016a	UG110023	2	19	2.16667	31.8287	31	9.67742	1.09677	1.05085	28	3	0	0	0	0.816129	1.32405
Ngetta	2016a	UG130033	3	19	1.5	22.8229	17	23.5294	1.47059	1.16972	13	2	1	0	1	0.6	0.493548
Ngetta	2016a	UG120071	4	19	2.8	25.3148	42	28.5714	1.33333	1.17757	30	10	2	0	0	0.464286	-0.164618
Ngetta	2016a	UG110029	5	19	1	21.5023	8	12.5	1.5	1.11111	7	0	0	0	1	0.84375	0.763479
Ngetta	2016a	UG120106	6	19	2.88889	29.8444	49	77.551	2.28571	1.83635	11	22	10	3	3	-0.378571	-5.49986
Ngetta	2016a	UG120170	1	20	1.83333	28.4453	23	52.1739	1.86957	1.43451	11	8	1	2	1	0.0782609	-0.890702
Ngetta	2016a	UG110015	2	20	2.625	32.0971	26	50	1.76923	1.41176	13	7	5	1	0	0.0942308	-1.39641
Ngetta	2016a	UG110017	3	20	5.8	28.7721	28	17.8571	1.17857	1.09804	23	5	0	0	0	0.660714	0.770906
Ngetta	2016a	UG120086	4	20	3	31.5614	33	9.09091	1.09091	1.04762	30	3	0	0	0	0.827273	1.41932
Ngetta	2016a	UG120187	5	20	3.11111	32.6892	64	0	1	1	64	0	0	0	0	1	3.51139
Ngetta	2016a	UG110015	6	20	2.85714	30.8899	38	18.4211	1.31579	1.12593	31	3	3	1	0	0.672368	0.572538
Ngetta	2016a	UG120199	1	21	2	33.6005	32	28.125	1.46875	1.19477	23	6	1	1	1	0.503125	0.167943
Ngetta	2016a	UG130021	2	21	1.125	24.2004	7	100	3.42857	3.13433	0	1	4	0	2	-0.628571	-0.723256
Ngetta	2016a	UG130068	4	21	0.666667	40.2158	5	0	1	1	5	0	0	0	0	1	0.700851
Ngetta	2016a	UG110017	5	21	4.44444	28.8445	53	1.88679	1.01887	1.00952	52	1	0	0	0	0.964151	2.78228
Ngetta	2016a	UG120220	6	21	1.5	24.9861	21	57.1429	1.95238	1.53659	9	4	8	0	0	-0.0285714	-1.66484
Ngetta	2016a	UG130018	1	22	1.5	23.6837	34	91.1765	3.94118	3.13846	3	2	4	10	15	-0.310294	-2.8827
Ngetta	2016a	UG110027	3	22	2.1	31.1406	56	19.6429	1.21429	1.11258	45	10	1	0	0	0.629464	0.790716
Ngetta	2016a	UG120022	4	22	1.5	18.4586	40	97.5	4.15	3.65297	1	3	6	9	21	-0.39875	-3.64085
Ngetta	2016a	UG120038	5	22	2.5	27.6839	4	0	1	1	4	0	0	0	0	1	0.653215
Ngetta	2016a	UG120304	6	22	5.375	24.3608	90	0	1	1	90	0	0	0	0	1	4.74994
Ngetta	2016a	UG120131	3	23	4	22.632	11	72.7273	2	1.69231	3	5	3	0	0	-0.340909	-0.904188
Ngetta	2016a	UG130078	4	23	2.33333	26.8533	11	45.4545	1.90909	1.38365	6	3	0	1	1	0.231818	0.0713543
Ngetta	2016a	UG120126	5	23	6.2	26.8058	43	0	1	1	43	0	0	0	0	1	2.51103
Ngetta	2016a	UG130015	6	23	2	28.0921	33	33.3333	1.51515	1.23211	22	8	1	1	1	0.40303	-0.194653
Ngetta	2016a	UG120267	1	24	2.33333	24.9978	46	58.6957	2.5	1.63701	19	11	3	0	13	0.0782609	-1.51127
Ngetta	2016a	UG120178	2	24	1.41667	30.6909	16	25	1.25	1.14286	12	4	0	0	0	0.525	0.404386
Ngetta	2016a	UG110015	3	24	3	29.1832	38	94.7368	3.23684	2.75362	2	9	9	14	4	-0.548684	-5.56575
Ngetta	2016a	UG120136	4	24	3.4	28.1087	53	15.0943	1.20755	1.09091	45	6	1	1	0	0.723585	1.24859
Ngetta	2016a	UG120095	5	24	2.875	30.9644	53	24.5283	1.41509	1.17041	40	7	4	1	1	0.565094	0.097912
Ngetta	2016a	UG120221	6	24	1.7	24.4564	49	100	4.42857	4.2547	0	1	5	15	28	-0.390816	-4.39355
Ngetta	2016a	UG110016	1	25	2.4	22.7227	20	90	3.75	2.85714	2	3	3	2	10	-0.3225	-1.30741
Ngetta	2016a	UG110008	2	25	1.1	22.3449	17	100	3.94118	3.56643	0	2	5	2	8	-0.502941	-1.66149
Ngetta	2016a	UG130004	4	25	3.25	32.9251	46	0	1	1	46	0	0	0	0	1	2.65394
Ngetta	2016a	UG120109	6	25	2.3	22.4308	54	35.1852	1.42593	1.23194	35	15	4	0	0	0.342593	-1.19541
Ngetta	2016a	UG130098	1	26	2.11111	31.1406	41	26.8293	1.39024	1.17591	30	8	2	0	1	0.513415	0.117697
Ngetta	2016a	UG130075	2	26	0.875	30.4886	10	0	1	1	10	0	0	0	0	1	0.939033
Ngetta	2016a	UG120089	3	26	4.3	25.808	84	19.0476	1.2381	1.11381	68	13	2	1	0	0.646429	1.00107
Ngetta	2016a	UG110008	4	26	0.9	19.7217	17	100	3.52941	3.02671	0	6	2	3	6	-0.582353	-1.6758
Ngetta	2016a	UG120069	5	26	2.5	25.2604	55	61.8182	2.81818	1.77994	21	8	3	6	17	0.0781818	-2.10643
Ngetta	2016a	UG120138	6	26	1.875	29.8896	43	27.907	1.39535	1.18621	31	8	3	1	0	0.489535	-0.21486
Ngetta	2016a	UG130091	1	27	0.714286	29.8187	19	94.7368	4.21053	3.54037	1	1	2	4	11	-0.323684	-1.17604
Ngetta	2016a	UG120295	2	27	1.28571	18.8464	20	95	4.45	3.83387	1	0	2	3	14	-0.275	-0.944446
Ngetta	2016a	UG130086	3	27	1	22.0494	9	77.7778	2.11111	1.8	2	4	3	0	0	-0.427778	-0.794344
Ngetta	2016a	UG130016	4	27	4.77778	29.3203	86	0	1	1	86	0	0	0	0	1	4.55939
Ngetta	2016a	UG120132	5	27	2.33333	24.5308	58	34.4828	1.48276	1.24064	38	13	6	1	0	0.367241	-1.39117
Ngetta	2016a	UG120004	6	27	0.5	33.1991	39	71.7949	2.97436	2.05263	11	3	6	14	5	-0.114103	-3.50242
Ngetta	2016a	UG110008	1	28	0.875	19.1782	27	96.2963	4.44444	3.89423	1	1	1	6	18	-0.301852	-1.50786
Ngetta	2016a	UG120072	3	28	4	26.9496	73	24.6575	1.24658	1.14062	55	18	0	0	0	0.531507	0.24803
Ngetta	2016a	UG110019	4	28	1.4	26.0071	23	13.0435	1.21739	1.08235	20	2	0	1	0	0.769565	0.928387
Ngetta	2016a	UG110016	5	28	1.5	25.6871	48	100	4.60417	4.50704	0	0	3	13	32	-0.348958	-3.54097
NaCRRI	2016b	UG110015	2	1	0.57	34.2755	20	85	2.65	2.17391	3	5	9	2	1	-0.475	-4.89033
NaCRRI	2016b	UG120086	3	1	0.30625	35.9805	11	27.2727	1.27273	1.15789	8	3	0	0	0	0.481818	0.180815
NaCRRI	2016b	UG120180	1	3	0.316	49.3365	7	0	1	1	7	0	0	0	0	1	1.00494
NaCRRI	2016b	UG120040	2	3	0.237	44.5679	8	62.5	2	1.6	3	2	3	0	0	-0.13125	-0.989001
NaCRRI	2016b	UG130008	3	3	0.643	39.1059	31	16.129	1.16129	1.08772	26	5	0	0	0	0.693548	1.0971
NaCRRI	2016b	UG120221	1	4	1.85	30.4014	43	93.0233	4.44186	3.61345	3	2	0	6	32	-0.227907	-4.78604
NaCRRI	2016b	UG120306	4	4	0.4425	36.3513	18	83.3333	3.27778	2.41071	3	3	2	6	4	-0.288889	-3.69518
NaCRRI	2016b	UG110015	1	5	0.725	43.519	17	11.7647	1.11765	1.0625	15	2	0	0	0	0.776471	1.07562
NaCRRI	2016b	UG120024	2	5	0.492222	47.1718	20	0	1	1	20	0	0	0	0	1	2.10421
NaCRRI	2016b	UG120064	2	6	0.3775	40.2445	10	100	3.3	2.94118	0	3	3	2	2	-0.645	-2.51317
NaCRRI	2016b	UG120095	1	7	0.595	42.6833	18	16.6667	1.16667	1.09091	15	3	0	0	0	0.683333	0.772732
NaCRRI	2016b	UG120128	5	7	1.08	48.3878	7	0	1	1	7	0	0	0	0	1	1.00494
NaCRRI	2016b	UG120135	3	8	2.275	34.4563	27	0	1	1	27	0	0	0	0	1	2.69612
NaCRRI	2016b	UG120126	4	8	0.93	35.7404	17	94.1176	3.29412	2.77174	1	3	7	2	4	-0.526471	-3.97805
NaCRRI	2016b	UG130007	1	9	0.41	39.6053	4	0	1	1	4	0	0	0	0	1	0.751257
NaCRRI	2016b	UG110015	3	9	0.703333	16.3	14	57.1429	1.71429	1.4359	6	7	0	1	0	-0.0571429	-1.6089
NaCRRI	2016b	UG120227	4	9	1.275	37.8049	10	30	1.3	1.17647	7	3	0	0	0	0.43	0.096256
NaCRRI	2016b	UG130048	5	9	0.52	39.279	14	71.4286	2.07143	1.69697	4	6	3	1	0	-0.296429	-2.52504
NaCRRI	2016b	UG130083	2	10	0.568333	32.9957	14	21.4286	1.28571	1.13514	11	2	1	0	0	0.603571	0.387416
NaCRRI	2016b	UG120257	3	10	0.691429	38.1102	18	5.55556	1.05556	1.02857	17	1	0	0	0	0.894444	1.54764
NaCRRI	2016b	UG120291	4	10	0.403333	38.0275	8	100	4.625	4.48598	0	0	1	1	6	-0.34375	-0.794626
NaCRRI	2016b	UG120258	2	11	0.676	42.3729	15	100	3.2	2.83019	0	5	6	0	4	-0.666667	-3.50037
NaCRRI	2016b	UG120032	5	11	2.62	33.1404	12	8.33333	1.08333	1.04348	11	1	0	0	0	0.841667	1.04028
NaCRRI	2016b	UG130018	1	12	1.40333	39.6557	18	27.7778	1.27778	1.16129	13	5	0	0	0	0.472222	-0.00217388
NaCRRI	2016b	UG120099	3	12	1.20222	37.1289	56	7.14286	1.07143	1.03704	52	4	0	0	0	0.864286	3.59854
NaCRRI	2016b	UG120286	4	12	0.666667	32.6097	9	100	2.77778	2.57143	0	4	3	2	0	-0.761111	-2.66652
NaCRRI	2016b	UG120287	1	13	0.952857	35.5185	34	50	1.85294	1.42957	17	8	7	1	1	0.111765	-3.50621
NaCRRI	2016b	UG120071	4	13	1.55	33.5268	24	20.8333	1.20833	1.11628	19	5	0	0	0	0.604167	0.505183
NaCRRI	2016b	UG120106	5	13	4.895	21.3812	16	0	1	1	16	0	0	0	0	1	1.76597
NaCRRI	2016b	UG120201	2	14	1.43	39.1474	41	78.0488	2.80488	2.07245	9	9	10	7	6	-0.282927	-8.36352
NaCRRI	2016b	UG130003	3	14	0.905	40.9381	17	64.7059	2.17647	1.65316	6	5	4	1	1	-0.132353	-2.47777
NaCRRI	2016b	UG120022	1	15	1.1625	44.5296	28	21.4286	1.28571	1.13514	22	4	2	0	0	0.603571	0.361813
NaCRRI	2016b	UG110017	2	15	2.84	41.2947	19	21.0526	1.31579	1.14	15	2	2	0	0	0.615789	0.375683
NaCRRI	2016b	UG130098	2	16	1.5	40.3222	45	42.2222	1.46667	1.27962	26	17	2	0	0	0.204444	-3.23756
NaCRRI	2016b	UG120124	3	16	0.878	33.8111	11	27.2727	1.36364	1.17857	8	2	1	0	0	0.495455	0.133738
NaCRRI	2016b	UG120109	1	17	3.36667	34.5029	56	5.35714	1.05357	1.02752	53	3	0	0	0	0.898214	3.98599
NaCRRI	2016b	UG130002	3	17	1.61143	39.1987	39	7.69231	1.10256	1.04464	36	2	1	0	0	0.857692	2.5014
NaCRRI	2016b	UG120079	4	17	1.99	33.6061	8	0	1	1	8	0	0	0	0	1	1.0895
NaCRRI	2016b	UG120191	1	18	1.0175	40.3527	25	0	1	1	25	0	0	0	0	1	2.52701
NaCRRI	2016b	UG120106	2	18	0.6925	43.9584	14	14.2857	1.14286	1.07692	12	2	0	0	0	0.728571	0.821946
NaCRRI	2016b	UG110037	4	18	0.62	35.9928	7	14.2857	1.14286	1.07692	6	1	0	0	0	0.728571	0.617483
NaCRRI	2016b	UG120267	2	19	0.48	37.7094	30	96.6667	2.96667	2.54597	1	12	10	1	6	-0.643333	-7.49452
NaCRRI	2016b	UG130003	5	19	1.5	32.13	7	71.4286	2.14286	1.75	2	2	3	0	0	-0.292857	-1.07356
NaCRRI	2016b	UG130004	1	20	0.601667	39.4991	24	0	1	1	24	0	0	0	0	1	2.44245
NaCRRI	2016b	UG120252	2	20	1.086	44.2786	30	43.3333	1.73333	1.3463	17	7	4	1	1	0.231667	-2.15341
NaCRRI	2016b	UG120004	2	21	1.04167	42.2896	24	4.16667	1.08333	1.02857	23	0	1	0	0	0.927083	2.00792
NaCRRI	2016b	UG130014	3	21	1.282	36.8512	22	0	1	1	22	0	0	0	0	1	2.27333
NaCRRI	2016b	UG130016	2	22	0.636	42.0698	13	0	1	1	13	0	0	0	0	1	1.51229
NaCRRI	2016b	UG110017	3	22	1.628	31.8473	25	8	1.08	1.04167	23	2	0	0	0	0.848	1.7521
NaCRRI	2016b	UG130107	4	22	0.755	39.6557	3	0	1	1	3	0	0	0	0	1	0.666698
NaCRRI	2016b	UG120089	1	23	3.07444	34.8396	52	9.61538	1.09615	1.05051	47	5	0	0	0	0.817308	2.87285
NaCRRI	2016b	UG120187	2	23	1.15	39.3087	26	3.84615	1.07692	1.02632	25	0	1	0	0	0.932692	2.17704
NaCRRI	2016b	UG130001	3	23	0.81	34.4752	20	15	1.15	1.08108	17	3	0	0	0	0.715	0.94185
NaCRRI	2016b	UG120031	1	24	0.605	44.1184	16	0	1	1	16	0	0	0	0	1	1.76597
NaCRRI	2016b	UG120264	2	24	0.496	35.7404	31	51.6129	1.70968	1.40909	15	10	6	0	0	0.0483871	-3.44735
NaCRRI	2016b	UG120110	3	24	1.01333	35.7142	13	23.0769	1.46154	1.18182	10	0	3	0	0	0.596154	0.208702
NaCRRI	2016b	UG120133	1	25	0.72125	35.2222	21	0	1	1	21	0	0	0	0	1	2.18877
NaCRRI	2016b	UG120193	3	25	1.07429	36.0288	23	26.087	1.34783	1.16456	17	5	0	1	0	0.521739	-0.0729615
Serere	2016b	UG130014	1	1	2.9	34.2054	50	0	1	1	50	0	0	0	0	1	3.59734
Serere	2016b	UG120095	2	1	2.88889	32.7468	41	29.2683	1.56098	1.23	29	3	7	2	0	0.489024	-0.389048
Serere	2016b	UG130003	3	1	4.375	32.3185	46	2.17391	1.02174	1.01099	45	1	0	0	0	0.958696	3.1132
Serere	2016b	UG120170	4	1	2.88889	27.2516	47	17.0213	1.34043	1.128	39	0	8	0	0	0.702128	0.982115
Serere	2016b	UG130089	5	1	2.5	29.9363	28	7.14286	1.07143	1.03704	26	2	0	0	0	0.864286	1.75487
Serere	2016b	UG120031	1	2	2.11111	34.3057	40	2.5	1.25	1.02326	39	0	0	0	0	0.975	2.91048
Serere	2016b	UG120113	2	2	3.85714	31.8764	32	28.125	1.75	1.20784	23	5	2	1	0	0.515625	0.33367
Serere	2016b	UG110016	3	2	1.33333	34.6438	20	95	4.8	4.16667	1	0	0	0	19	-0.1875	-0.23559
Serere	2016b	UG120221	4	2	3.75	35.826	57	85.9649	3.78947	2.75584	8	6	4	11	28	-0.226316	-4.75654
Serere	2016b	UG110022	5	2	1	31.1406	18	0	1	1	18	0	0	0	0	1	1.59919
Serere	2016b	UG130033	1	3	1.57143	37.7546	33	0	1	1	33	0	0	0	0	1	2.53583
Serere	2016b	UG120268	2	3	1.625	31.1406	28	57.1429	2.92857	1.76285	12	1	1	5	9	0.2	-0.734722
Serere	2016b	UG120210	3	3	3	35.0893	48	6.25	1.0625	1.03226	45	3	0	0	0	0.88125	2.76935
Serere	2016b	UG110015	4	3	2.3	37.0954	43	46.5116	1.74419	1.37968	23	10	8	2	0	0.162791	-2.20824
Serere	2016b	UG130013	5	3	1	35.2471	8	75	2.375	1.88235	2	2	3	1	0	-0.31875	-0.702876
Serere	2016b	UG110015	1	4	2.22222	32.9407	35	82.8571	2.34286	1.96262	6	15	10	4	0	-0.485714	-5.0835
Serere	2016b	UG120089	2	4	4.22222	33.0094	51	52.9412	1.90196	1.46974	24	12	12	2	1	0.0578431	-3.49454
Serere	2016b	UG120187	3	4	1.11111	42.786	16	56.25	1.75	1.44361	7	7	1	1	0	-0.034375	-0.768216
Serere	2016b	UG120174	4	4	3	42.1449	50	0	1	1	50	0	0	0	0	1	3.59734
Serere	2016b	UG120099	5	4	1	35.8547	19	63.1579	1.84211	1.52	7	10	0	2	0	-0.157895	-1.27896
Serere	2016b	UG130029	1	5	0.555556	38.449	13	0	1	1	13	0	0	0	0	1	1.28698
Serere	2016b	UG120183	2	5	0.65	45.0818	19	31.5789	1.36842	1.2	13	5	1	0	0	0.407895	0.186295
Serere	2016b	UG110018	3	5	5.375	45.3015	57	10.5263	1.17544	1.06476	51	4	1	0	1	0.814035	2.69033
Serere	2016b	UG130075	4	5	1.5	38.4539	32	40.625	2.0625	1.31245	19	10	0	0	1	0.304688	-0.0983466
Serere	2016b	UG120295	5	5	2.33333	42.5153	13	92.3077	4.46154	3.62791	1	0	1	1	10	-0.211538	-0.346353
Serere	2016b	UG110033	1	6	1	44.1767	21	4.7619	1.04762	1.02439	20	1	0	0	0	0.909524	1.55215
Serere	2016b	UG110016	2	6	0.375	33.9824	7	100	5	5	0	0	0	0	7	-0.25	0.190346
Serere	2016b	UG120252	3	6	0.555556	38.7747	15	46.6667	2.26667	1.49502	8	1	1	4	1	0.273333	-0.422904
Serere	2016b	UG120178	4	6	0.875	35.3361	27	7.40741	1.18519	1.05537	25	0	1	1	0	0.87963	1.55924
Serere	2016b	UG120135	1	7	7.66667	35.0237	57	3.50877	1.05263	1.0209	55	1	1	0	0	0.935965	3.49658
Serere	2016b	UG130018	2	7	2.3	44.8961	30	13.3333	1.43333	1.08731	26	3	0	0	0	0.776667	1.58295
Serere	2016b	UG120040	3	7	1.6	41.1048	24	12.5	1.25	1.08679	21	1	1	1	0	0.785417	1.13754
Serere	2016b	UG130068	4	7	1	37.4067	21	4.7619	1.09524	1.03279	20	0	1	0	0	0.916667	1.48303
Serere	2016b	UG110016	5	7	1.75	39.1946	12	100	4.91667	4.89796	0	0	0	1	11	-0.270833	-0.208448
Serere	2016b	UG110008	1	8	0.35	21.5767	9	100	4.66667	4.28571	0	1	0	0	8	-0.322222	-0.0222804
Serere	2016b	UG120193	2	8	4.1	44.4027	57	24.5614	1.52632	1.17507	43	7	5	1	0	0.569298	0.515521
Serere	2016b	UG120264	3	8	3.4	42.3815	30	3.33333	1.1	1.02564	29	0	0	1	0	0.95	2.05006
Serere	2016b	UG130121	4	8	2.75	42.2284	28	10.7143	1.14286	1.06329	25	2	1	0	0	0.801786	1.45139
Serere	2016b	UG120136	5	8	4.875	35.4052	41	12.1951	1.12195	1.06494	36	5	0	0	0	0.768293	1.86351
Serere	2016b	UG110030	1	9	2.66667	42.0182	20	10	1.1	1.05263	18	2	0	0	0	0.81	1.25534
Serere	2016b	UG130068	2	9	0.625	42.8215	10	50	1.7	1.39535	5	3	2	0	0	0.08	-0.210431
Serere	2016b	UG130123	3	9	3	45.0149	28	0	1	1	28	0	0	0	0	1	2.22361
Serere	2016b	UG120022	4	9	2.55556	41.0806	30	0	1	1	30	0	0	0	0	1	2.3485
Serere	2016b	UG120199	1	10	0.277778	46.7423	10	90	3	2.5	1	2	3	4	0	-0.505	-1.47332
Serere	2016b	UG110015	2	10	3.4	47.2623	35	62.8571	2.54286	1.59393	13	12	8	1	0	-0.122857	-2.94052
Serere	2016b	UG120133	3	10	2.4	51.4778	41	41.4634	1.58537	1.30851	24	10	7	0	0	0.237805	-1.43276
Serere	2016b	UG120221	4	10	2.11111	56.1802	38	100	4.76316	4.68172	0	0	2	5	31	-0.309211	-2.44851
Serere	2016b	UG110014	5	10	2.6	55.6781	20	0	1	1	20	0	0	0	0	1	1.72408
Serere	2016b	UG120199	1	11	0.555556	37.1953	14	71.4286	3.07143	2.0241	4	2	2	1	5	-0.075	-0.540437
Serere	2016b	UG120212	2	11	0.75	30.0193	11	90.9091	4.18182	3.20388	1	1	1	0	8	-0.240909	-0.200884
Serere	2016b	UG110008	3	11	0.7	20.7218	15	86.6667	4.46667	3.26087	2	0	0	0	13	-0.0833333	0.0710412
Serere	2016b	UG120206	5	11	0.944444	27.7281	10	100	3.5	3.35196	0	0	7	1	2	-0.625	-1.52948
Serere	2016b	UG130098	2	12	1.42857	36.7809	19	21.0526	1.47368	1.1609	15	1	2	0	1	0.65	0.717149
Serere	2016b	UG130102	3	12	1.3	40.401	27	81.4815	3.44444	2.35465	5	6	2	0	14	-0.2	-1.29599
Serere	2016b	UG120191	4	12	2.57143	40.8698	32	18.75	1.28125	1.12281	26	3	3	0	0	0.657813	0.859809
Serere	2016b	UG130004	5	12	1.875	52.4734	28	7.14286	1.07143	1.03704	26	2	0	0	0	0.864286	1.75487
Serere	2016b	UG120133	1	13	3.7	36.4755	57	5.26316	1.05263	1.02703	54	3	0	0	0	0.9	3.33133
Serere	2016b	UG130016	2	13	4.5	35.3436	52	3.84615	1.05769	1.02295	50	1	1	0	0	0.929808	3.18437
Serere	2016b	UG110018	4	13	6	36.3611	52	57.6923	2.26923	1.60991	22	8	12	6	4	0.0346154	-3.99781
Serere	2016b	UG130007	5	13	2.875	36.3888	28	3.57143	1.07143	1.02439	27	0	1	0	0	0.9375	1.92013
Serere	2016b	UG120135	1	14	4	35.7142	44	9.09091	1.18182	1.05939	40	2	1	0	1	0.845455	2.34732
Serere	2016b	UG120063	2	14	0.8	33.8332	19	15.7895	1.15789	1.08571	16	3	0	0	0	0.7	0.958523
Serere	2016b	UG120201	3	14	2.3	36.4473	33	69.697	2.51515	1.83503	10	7	7	7	2	-0.168182	-3.52456
Serere	2016b	UG130078	4	14	2.375	38.9143	34	2.94118	1.02941	1.01493	33	1	0	0	0	0.944118	2.3639
Serere	2016b	UG110015	5	14	2.2	40.2291	24	29.1667	1.45833	1.20502	17	4	2	1	0	0.475	0.130946
Serere	2016b	UG120175	1	15	2	37.1022	35	5.71429	1.11429	1.0396	33	0	2	0	0	0.9	2.05373
Serere	2016b	UG110008	2	15	1	21.636	26	100	4.88462	4.72727	0	1	0	0	25	-0.275	-0.71415
Serere	2016b	UG120022	3	15	1.66667	41.6045	34	0	1	1	34	0	0	0	0	1	2.59827
Serere	2016b	UG120189	4	15	3	44.5444	33	15.1515	1.18182	1.08791	28	4	1	0	0	0.716667	1.29486
Serere	2016b	UG120154	5	15	1.28571	37.2795	26	69.2308	2.26923	1.75874	8	6	10	1	1	-0.217308	-2.74395
Serere	2016b	UG110016	1	16	0.444444	33.5856	6	100	4.83333	4.8	0	0	0	1	5	-0.291667	0.0357416
Serere	2016b	UG120001	2	16	3.22222	35.4155	51	5.88235	1.05882	1.0303	48	3	0	0	0	0.888235	2.95667
Serere	2016b	UG120046	3	16	0.75	39.7519	18	0	1	1	18	0	0	0	0	1	1.59919
Serere	2016b	UG120156	4	16	2.14286	44.3532	54	0	1	1	54	0	0	0	0	1	3.84711
Serere	2016b	UG120078	1	17	2.2	32.4041	29	100	5	5	0	0	0	0	29	-0.25	-0.705015
Serere	2016b	UG130010	2	17	5	40.2848	56	0	1	1	56	0	0	0	0	1	3.972
Serere	2016b	UG110014	3	17	0.5	45.6148	6	16.6667	1.66667	1.15385	5	0	0	0	1	0.791667	0.746746
Serere	2016b	UG110008	4	17	1.57143	25.9389	29	100	4.82759	4.79339	0	0	0	5	24	-0.293103	-1.68153
Serere	2016b	UG120257	5	17	2.5	39.279	31	58.0645	1.6129	1.41985	13	17	1	0	0	-0.0983871	-1.87685
Serere	2016b	UG120247	1	18	1.66667	34.1613	51	96.0784	2.62745	2.33054	2	26	16	3	4	-0.703922	-8.59754
Serere	2016b	UG120277	2	18	2.11111	35.7181	42	73.8095	2.30952	1.80775	11	15	10	4	2	-0.297619	-4.85268
Serere	2016b	UG130075	3	18	2.22222	38.0275	33	66.6667	1.78788	1.54086	11	19	2	1	0	-0.245455	-2.82263
Serere	2016b	UG110023	4	18	2.28571	39.3501	25	8	1.08	1.04167	23	2	0	0	0	0.848	1.56755
Serere	2016b	UG120071	5	18	2.85714	38.2076	43	46.5116	1.53488	1.31969	23	18	1	1	0	0.12907	-1.66035
Serere	2016b	UG130097	1	19	0.777778	59.7549	14	92.8571	4.57143	3.78378	1	0	0	2	11	-0.196429	-0.382006
Serere	2016b	UG120251	3	19	1.3	43.722	30	40	1.4	1.25	18	12	0	0	0	0.24	-0.463947
Serere	2016b	UG130306	4	19	1.14286	50.3149	12	100	3.41667	2.92683	0	5	0	4	3	-0.604167	-1.45051
Serere	2016b	UG120215	5	19	0.5	40.6538	9	66.6667	2	1.63636	3	3	3	0	0	-0.216667	-0.576361
Serere	2016b	UG110014	1	20	2.5	36.5749	19	26.3158	1.42105	1.17284	14	4	0	0	1	0.534211	0.621013
Serere	2016b	UG110018	2	20	4.71429	45.7295	47	6.38298	1.08511	1.03676	44	2	1	0	0	0.881915	2.63779
Serere	2016b	UG120110	3	20	1.875	38.8631	27	59.2593	1.7037	1.45946	11	13	3	0	0	-0.109259	-1.79611
Serere	2016b	UG120127	4	20	3.55556	45.7743	56	26.7857	1.69643	1.22182	41	5	1	4	5	0.580357	0.787181
Serere	2016b	UG130038	1	21	2.875	38.5827	25	40	1.56	1.28205	15	8	0	2	0	0.272	-0.435562
Serere	2016b	UG120109	2	21	4.44444	31.7097	45	11.1111	1.13333	1.06299	40	4	1	0	0	0.792222	2.04416
Serere	2016b	UG110015	3	21	1.33333	35.0955	22	95.4545	3.31818	2.85097	1	4	8	5	4	-0.55	-3.4212
Serere	2016b	UG120296	4	21	0.777778	40.3076	22	68.1818	2	1.61567	7	11	2	1	1	-0.234091	-1.73767
Serere	2016b	UG120126	5	21	2	36.9978	23	8.69565	1.13043	1.05344	21	1	1	0	0	0.841304	1.37355
Serere	2016b	UG120029	1	22	1.66667	34.3041	22	72.7273	1.77273	1.59036	6	15	1	0	0	-0.375	-1.97008
Serere	2016b	UG120064	2	22	1.14286	34.9882	14	7.14286	1.07143	1.03704	13	1	0	0	0	0.864286	1.11505
Serere	2016b	UG120162	3	22	1.14286	41.0344	17	94.1176	3.58824	2.88136	1	4	3	2	7	-0.447059	-1.63006
Serere	2016b	UG130083	4	22	3	34.0993	56	10.7143	1.10714	1.0566	50	6	0	0	0	0.796429	2.56577
Serere	2016b	UG110018	5	22	1.75	36.7258	15	80	2.4	1.93548	3	6	3	3	0	-0.41	-1.80015
Serere	2016b	UG120072	1	23	2.2	32.7969	28	32.1429	1.32143	1.19149	19	9	0	0	0	0.389286	0.11428
Serere	2016b	UG130085	2	23	1.875	34.9002	26	46.1538	2.03846	1.42336	14	5	2	2	3	0.240385	-0.586405
Serere	2016b	UG120201	3	23	0.857143	23.1555	11	100	5	5	0	0	0	0	11	-0.25	0.0275532
Serere	2016b	UG120170	5	23	1.16667	38.3884	13	84.6154	2.38462	1.96474	2	7	2	1	1	-0.503846	-1.36217
Serere	2016b	UG120291	1	24	1.88889	41.4641	44	93.1818	3.27273	2.62948	3	14	7	8	12	-0.496591	-5.80814
Serere	2016b	UG120190	2	24	1.83333	37.8487	21	42.8571	1.52381	1.29897	12	7	2	0	0	0.2	-0.461049
Serere	2016b	UG130008	3	24	1.55556	40.084	52	36.5385	1.5	1.25201	33	14	4	0	1	0.329808	-0.876051
Serere	2016b	UG130006	4	24	3.33333	40.706	18	16.6667	1.16667	1.09091	15	3	0	0	0	0.683333	0.896081
Serere	2016b	UG110037	5	24	3.66667	40.9394	25	40	1.52	1.28205	15	7	3	0	0	0.258	-0.514768
Serere	2016b	UG120131	1	25	2.22222	36.0361	42	100	3.02381	2.74211	0	16	11	13	2	-0.705952	-8.07653
Serere	2016b	UG110014	2	25	2.71429	36.8967	23	69.5652	1.69565	1.53333	7	16	0	0	0	-0.321739	-1.83852
Serere	2016b	UG120267	3	25	1	39.2355	18	83.3333	1.94444	1.77049	3	13	2	0	0	-0.566667	-2.0546
Serere	2016b	UG110016	4	25	0.833333	43.3268	7	100	5	5	0	0	0	0	7	-0.25	0.190346
Serere	2016b	UG120132	5	25	1	40.072	14	100	2.35714	2.27027	0	9	5	0	0	-0.846429	-2.27735
Serere	2016b	UG110018	1	26	3.75	53.1371	33	12.1212	1.12121	1.06452	29	4	0	0	0	0.769697	1.59834
Serere	2016b	UG120292	2	26	1.11111	42.4027	15	86.6667	4	2.92208	2	1	1	2	9	-0.193333	-0.651141
Serere	2016b	UG120004	3	26	1.6	39.3954	16	50	1.75	1.40146	8	5	2	1	0	0.09375	-0.602962
Serere	2016b	UG120220	4	26	0.666667	49.8788	7	100	4.42857	4.28571	0	0	1	2	4	-0.392857	-0.400606
Ngetta	2016b	UG110017	1	1	6.16667	40.5373	33	0	1	1	33	0	0	0	0	1	2.46446
Ngetta	2016b	UG110008	2	1	0.5	27.5402	8	100	4.875	4.84848	0	0	0	1	7	-0.28125	-0.60911
Ngetta	2016b	UG120224	3	1	0.714286	38.9143	16	0	1	1	16	0	0	0	0	1	1.30218
Ngetta	2016b	UG120135	4	1	5.16667	36.1605	49	6.12245	1.12245	1.03814	46	2	0	0	1	0.896939	2.61719
Ngetta	2016b	UG110015	5	1	3	38.8071	8	0	1	1	8	0	0	0	0	1	0.755231
Ngetta	2016b	UG110031	1	2	1.625	40.621	39	0	1	1	39	0	0	0	0	1	2.87467
Ngetta	2016b	UG120216	2	2	2.25	40.1643	31	48.3871	2	1.45654	16	4	7	3	1	0.174194	-3.91334
Ngetta	2016b	UG130123	3	2	1.5	39.5604	7	28.5714	1.57143	1.21739	5	1	0	1	0	0.514286	-0.156732
Ngetta	2016b	UG110014	4	2	1.75	41.2713	19	0	1	1	19	0	0	0	0	1	1.50729
Ngetta	2016b	UG130048	5	2	5.33333	39.2535	30	0	1	1	30	0	0	0	0	1	2.25935
Ngetta	2016b	UG120257	1	3	2.57143	44.2353	33	12.1212	1.12121	1.06452	29	4	0	0	0	0.769697	0.846466
Ngetta	2016b	UG130085	2	3	4	38.5255	32	0	1	1	32	0	0	0	0	1	2.39609
Ngetta	2016b	UG120071	3	3	2.8	40.9964	19	31.5789	1.42105	1.20635	13	5	0	1	0	0.421053	-0.954294
Ngetta	2016b	UG130006	4	3	2.66667	36.9869	16	6.25	1.125	1.04348	15	0	1	0	0	0.890625	0.848811
Ngetta	2016b	UG130001	1	4	0.857143	40.9137	24	0	1	1	24	0	0	0	0	1	1.84913
Ngetta	2016b	UG120001	2	4	4.875	38.2722	50	8	1.1	1.0453	46	3	1	0	0	0.851	1.95986
Ngetta	2016b	UG120010	3	4	3.8	44.8225	33	0	1	1	33	0	0	0	0	1	2.46446
Ngetta	2016b	UG120110	4	4	4.33333	39.3255	26	11.5385	1.11538	1.06122	23	3	0	0	0	0.780769	0.772381
Ngetta	2016b	UG120237	5	4	3.5	42.0698	25	0	1	1	25	0	0	0	0	1	1.9175
Ngetta	2016b	UG120115	1	5	3	44.1534	27	7.40741	1.07407	1.03846	25	2	0	0	0	0.859259	1.24525
Ngetta	2016b	UG120084	2	5	2	37.2182	15	20	1.33333	1.13208	12	2	0	1	0	0.646667	-0.0142778
Ngetta	2016b	UG110015	3	5	1.85714	45.8725	29	24.1379	1.51724	1.19178	22	1	4	2	0	0.589655	-0.905198
Ngetta	2016b	UG120095	4	5	3.28571	48.0507	50	22	1.32	1.14068	39	8	1	2	0	0.601	-0.940816
Ngetta	2016b	UG120287	5	5	1.5	38.0024	12	0	1	1	12	0	0	0	0	1	1.02871
Ngetta	2016b	UG110008	1	6	0.166667	26.3736	9	100	4.88889	4.86486	0	0	0	1	8	-0.277778	-0.672919
Ngetta	2016b	UG130097	2	6	1.71429	34.1833	31	87.0968	3.74194	2.74742	4	4	4	3	16	-0.26129	-4.53589
Ngetta	2016b	UG120036	3	6	1	43.283	13	7.69231	1.23077	1.06122	12	0	0	1	0	0.884615	0.657979
Ngetta	2016b	UG120137	4	6	1.5	34.5896	23	52.1739	2.08696	1.49351	11	5	3	2	2	0.119565	-2.74438
Ngetta	2016b	UG110008	5	6	0.666667	37.9621	8	100	2.875	2.63736	0	3	4	0	1	-0.74375	-2.40392
Ngetta	2016b	UG130107	1	7	3	40.6975	50	4	1.04	1.02041	48	2	0	0	0	0.924	2.81773
Ngetta	2016b	UG120189	3	7	1.75	45.9813	44	0	1	1	44	0	0	0	0	1	3.21651
Ngetta	2016b	UG110025	4	7	0.5	37.4067	6	100	4.66667	4.5	0	0	1	0	5	-0.333333	-0.495767
Ngetta	2016b	UG120181	1	8	1.2	38.9143	43	0	1	1	43	0	0	0	0	1	3.14815
Ngetta	2016b	UG120304	2	8	4	36.1584	35	45.7143	1.85714	1.4094	19	4	10	2	0	0.197143	-4.4287
Ngetta	2016b	UG130008	3	8	1.33333	41.7062	39	5.12821	1.05128	1.02632	37	2	0	0	0	0.902564	2.06567
Ngetta	2016b	UG120080	4	8	0.625	40.3891	15	0	1	1	15	0	0	0	0	1	1.23381
Ngetta	2016b	UG120162	5	8	2.33333	33.3827	19	10.5263	1.26316	1.08057	17	0	1	1	0	0.828947	0.614821
Ngetta	2016b	UG120079	1	9	0.571429	29.7406	14	92.8571	4.42857	3.65217	1	0	1	2	10	-0.232143	-1.4879
Ngetta	2016b	UG120022	2	9	1	28.7974	16	100	4.8125	4.72906	0	0	1	1	14	-0.296875	-1.44077
Ngetta	2016b	UG120079	3	9	1.33333	41.7411	19	10.5263	1.21053	1.07547	17	0	2	0	0	0.815789	0.600547
Ngetta	2016b	UG110017	4	9	2	46.0658	9	22.2222	1.44444	1.16129	7	1	0	1	0	0.622222	-0.0199944
Ngetta	2016b	UG120006	5	9	1.6	37.2182	27	40.7407	1.77778	1.32353	16	7	0	2	2	0.303704	-1.91979
Ngetta	2016b	UG120191	1	10	1.25	45.7969	33	75.7576	3.60606	2.38554	8	0	4	6	15	-0.0530303	-3.96628
Ngetta	2016b	UG110029	2	10	0.75	43.6533	23	13.0435	1.21739	1.08661	20	1	2	0	0	0.765217	0.469525
Ngetta	2016b	UG120123	3	10	1.8	41.3547	27	3.7037	1.03704	1.01887	26	1	0	0	0	0.92963	1.64974
Ngetta	2016b	UG130016	4	10	2.71429	40.7691	50	14	1.36	1.11029	43	0	4	2	1	0.775	0.80287
Ngetta	2016b	UG120136	5	10	4.2	36.4629	42	2.38095	1.02381	1.01205	41	1	0	0	0	0.954762	2.67528
Ngetta	2016b	UG120183	1	11	0.777778	41.6082	29	17.2414	1.17241	1.09434	24	5	0	0	0	0.672414	0.168493
Ngetta	2016b	UG120160	2	11	2.5	41.068	14	14.2857	1.21429	1.09091	12	1	1	0	0	0.739286	0.307576
Ngetta	2016b	UG120210	3	11	1.75	45.2784	22	77.2727	2.68182	2.02454	5	5	5	6	1	-0.295455	-5.34371
Ngetta	2016b	UG120126	4	11	1.83333	37.8438	33	39.3939	1.69697	1.31561	20	6	4	3	0	0.306061	-3.09331
Ngetta	2016b	UG130082	5	11	2	54.103	8	37.5	2.25	1.40351	5	0	0	2	1	0.46875	-0.255141
Ngetta	2016b	UG110015	1	12	1.625	39.7818	33	15.1515	1.21212	1.09091	28	4	0	1	0	0.724242	0.407369
Ngetta	2016b	UG120161	2	12	1.16667	28.5819	23	95.6522	4.26087	3.71968	1	0	4	5	13	-0.336957	-3.94652
Ngetta	2016b	UG110017	3	12	3	36.237	30	0	1	1	30	0	0	0	0	1	2.25935
Ngetta	2016b	UG120271	4	12	1.25	35.0814	17	35.2941	1.88235	1.31783	11	1	3	0	2	0.432353	-0.658415
Ngetta	2016b	UG120267	5	12	3.5	37.9064	28	60.7143	2.35714	1.6568	11	6	3	6	2	-0.00535714	-4.56343
Ngetta	2016b	UG130198	1	13	2.14286	43.5344	45	6.66667	1.11111	1.04046	42	2	0	1	0	0.882222	2.03679
Ngetta	2016b	UNKNOWN	3	13	2	42.0698	37	24.3243	1.40541	1.16719	28	5	3	0	1	0.567568	-0.776847
Ngetta	2016b	UG120251	4	13	1	46.2486	21	23.8095	1.47619	1.17537	16	2	2	0	1	0.592857	-0.203887
Ngetta	2016b	UG110016	5	13	2	40.3277	9	100	5	5	0	0	0	0	9	-0.25	-0.365999
Ngetta	2016b	UG120040	1	14	1	40.079	29	0	1	1	29	0	0	0	0	1	2.19098
Ngetta	2016b	UG120124	2	14	5.66667	38.1185	29	0	1	1	29	0	0	0	0	1	2.19098
Ngetta	2016b	UG120004	3	14	1.16667	42.6833	11	0	1	1	11	0	0	0	0	1	0.960338
Ngetta	2016b	UG130018	4	14	3	42.2399	45	15.5556	1.15556	1.08434	38	7	0	0	0	0.704444	0.453402
Ngetta	2016b	UG120178	5	14	1.33333	35.7631	13	30.7692	1.69231	1.26829	9	0	3	1	0	0.480769	-0.702136
Ngetta	2016b	UG120083	1	15	2.25	40.6538	50	2	1.02	1.0101	49	1	0	0	0	0.962	3.22223
Ngetta	2016b	UG110030	2	15	1.33333	42.2036	9	22.2222	1.33333	1.14894	7	1	1	0	0	0.594444	-0.0342688
Ngetta	2016b	UG120298	3	15	2.5	40.8638	7	14.2857	1.57143	1.12903	6	0	0	0	1	0.821429	0.554684
Ngetta	2016b	UG110008	4	15	1	32.2984	27	88.8889	4.11111	3.1094	3	1	4	1	18	-0.218519	-2.98204
Ngetta	2016b	UG110024	5	15	2	39.9269	24	62.5	2.70833	1.78882	9	2	5	3	5	0.0291667	-3.2049
Ngetta	2016b	UG110023	1	16	1.6	42.5051	31	0	1	1	31	0	0	0	0	1	2.32772
Ngetta	2016b	UG110015	2	16	2.42857	36.7258	42	23.8095	1.30952	1.15068	32	7	3	0	0	0.558333	-1.11182
Ngetta	2016b	UG120174	3	16	3.375	37.6096	37	2.7027	1.02703	1.0137	36	1	0	0	0	0.948649	2.33343
Ngetta	2016b	UG120247	4	16	0.666667	30.186	9	100	4.44444	4.02985	0	1	1	0	7	-0.377778	-0.959513
Ngetta	2016b	UG130030	5	16	2	41.2947	7	42.8571	1.42857	1.27273	4	3	0	0	0	0.185714	-0.52663
Ngetta	2016b	UG120040	1	17	1	40.6538	15	40	2	1.38037	9	1	2	2	1	0.356667	-1.0878
Ngetta	2016b	UG120072	2	17	4	39.4127	33	9.09091	1.09091	1.04762	30	3	0	0	0	0.827273	1.25096
Ngetta	2016b	UG110014	3	17	3	49.865	24	12.5	1.45833	1.10855	21	0	0	1	2	0.833333	1.14568
Ngetta	2016b	UG120288	4	17	5	38.0511	16	93.75	3.75	3.07692	1	2	3	4	6	-0.409375	-3.41638
Ngetta	2016b	UG120092	5	17	2	43.0012	14	0	1	1	14	0	0	0	0	1	1.16544
Ngetta	2016b	UG110016	1	18	1.28571	35.8916	22	100	4.77273	4.55172	0	1	1	0	20	-0.302273	-1.78903
Ngetta	2016b	UG110028	2	18	0.5	50.8713	8	0	1	1	8	0	0	0	0	1	0.755231
Ngetta	2016b	UG130056	3	18	1.66667	39.7062	24	41.6667	1.45833	1.27434	14	9	1	0	0	0.214583	-2.24471
Ngetta	2016b	UG120132	4	18	2.2	35.6604	24	20.8333	1.29167	1.13386	19	3	2	0	0	0.616667	-0.2711
Ngetta	2016b	UG130022	5	18	2.25	35.0082	19	0	1	1	19	0	0	0	0	1	1.50729
Ngetta	2016b	UG120092	1	19	1.57143	43.7088	27	100	2.51852	2.37537	0	15	11	0	1	-0.814815	-9.13248
Ngetta	2016b	UG120154	2	19	1.2	32.568	9	100	4.77778	4.73684	0	0	0	2	7	-0.305556	-0.979838
Ngetta	2016b	UG130056	3	19	6.5	39.8488	13	0	1	1	13	0	0	0	0	1	1.09708
Ngetta	2016b	UG120109	1	20	3.28571	38.8249	39	2.5641	1.02564	1.01299	38	1	0	0	0	0.951282	2.47017
Ngetta	2016b	UG120022	2	20	1.66667	38.113	20	5	1.05	1.02564	19	1	0	0	0	0.905	1.17116
Ngetta	2016b	UG120022	3	20	0.857143	38.8358	21	14.2857	1.2381	1.09091	18	2	0	1	0	0.747619	0.395936
Ngetta	2016b	UG110016	4	20	0.5	37.7644	4	100	4.75	4.70588	0	0	0	1	3	-0.3125	-0.353875
Ngetta	2016b	UG120268	1	21	0.428571	39.1474	12	100	3	2.67658	0	5	4	1	2	-0.708333	-3.51072
Ngetta	2016b	UG110017	2	21	6	42.8307	11	0	1	1	11	0	0	0	0	1	0.960338
Ngetta	2016b	UG130102	3	21	1	46.6408	4	25	1.25	1.14286	3	1	0	0	0	0.525	0.0772578
Ngetta	2016b	UG120213	4	21	0.4	34.2208	5	100	3.8	3.125	0	2	0	0	3	-0.51	-0.655404
Ngetta	2016b	UG130078	5	21	3.8	38.8338	49	10.2041	1.20408	1.06638	44	3	0	1	1	0.827551	1.77359
Ngetta	2016b	UG130002	1	22	3.11111	43.1158	43	4.65116	1.04651	1.02381	41	2	0	0	0	0.911628	2.33915
Ngetta	2016b	UG120221	2	22	7	36.9639	47	0	1	1	47	0	0	0	0	1	3.42162
Ngetta	2016b	UG110016	3	22	3	36.4388	12	100	4.75	4.64516	0	0	1	1	10	-0.3125	-1.18554
Ngetta	2016b	UG120291	5	22	4	34.3342	6	0	1	1	6	0	0	0	0	1	0.618493
Ngetta	2016b	UG120063	1	23	1.57143	40.6538	17	5.88235	1.17647	1.04615	16	0	0	1	0	0.911765	0.931455
Ngetta	2016b	UG120215	2	23	0.714286	36.9007	11	54.5455	2.18182	1.52074	5	3	1	0	2	0.0954545	-0.970881
Ngetta	2016b	UG120190	3	23	2.5	38.8318	19	5.26316	1.15789	1.0411	18	0	0	1	0	0.921053	1.06819
Ngetta	2016b	UG120180	4	23	2	44.5119	19	5.26316	1.10526	1.03636	18	0	1	0	0	0.907895	1.05392
Ngetta	2016b	UG120160	5	23	1.5	30.8166	10	90	2.9	2.3166	1	4	2	1	2	-0.51	-2.33622
Ngetta	2016b	UG120172	1	24	2.25	42.1855	36	19.4444	1.19444	1.10769	29	7	0	0	0	0.630556	-0.161918
Ngetta	2016b	UG110032	2	24	2	34.058	11	100	4.36364	4.25806	0	0	1	5	5	-0.409091	-2.34941
Ngetta	2016b	UG120136	3	24	3.125	42.0182	46	0	1	1	46	0	0	0	0	1	3.35325
Ngetta	2016b	UG110015	4	24	1.83333	43.2346	30	26.6667	1.5	1.1889	22	5	1	0	2	0.541667	-0.480865
Ngetta	2016b	UG120170	5	24	2.5	41.2337	14	7.14286	1.28571	1.06061	13	0	0	0	1	0.910714	1.03327
Ngetta	2016b	UG110014	2	25	2.5	37.9052	49	30.6122	1.40816	1.20492	34	10	5	0	0	0.433673	-2.75347
Ngetta	2016b	UG130048	3	25	1.25	36.8326	11	100	3.54545	3.31658	0	1	5	3	2	-0.604545	-3.29266
Ngetta	2016b	UG120217	4	25	1.16667	35.851	29	41.3793	1.41379	1.26087	17	12	0	0	0	0.213793	-2.66299
Ngetta	2016b	UG110014	5	25	2	34.203	6	0	1	1	6	0	0	0	0	1	0.618493
Ngetta	2016b	UG120064	1	26	1.85714	36.0875	37	8.10811	1.08108	1.04225	34	3	0	0	0	0.845946	1.52444
Ngetta	2016b	UG110017	2	26	3.57143	43.0091	37	8.10811	1.08108	1.04225	34	3	0	0	0	0.845946	1.52444
Ngetta	2016b	UG120286	3	26	0.666667	34.4831	13	100	4.46154	4.19355	0	1	0	4	8	-0.376923	-2.12123
Ngetta	2016b	UG110008	4	26	0.333333	39.7519	5	100	5	5	0	0	0	0	5	-0.25	-0.110764
Ngetta	2016b	UG110015	5	26	1.33333	37.0298	14	14.2857	1.14286	1.07692	12	2	0	0	0	0.728571	0.35645
